# Supplementary material for: 3-Chloro-4-methyl­quinolin-2(1H)-one
Source: Acta Crystallogr Sect E Struct Rep Online. 2012 Mar 14;68(Pt 4):o1043. doi: 10.1107/S1600536812009889 (PMC3344004; doi:10.1107/S1600536812009889)
Supplement: Supplementary file 1 [file e-68-o1043-sup1.cif]

##############################################################################
#                                                                            #
# This CIF contains the data in a paper accepted for publication in          #
# Acta Crystallographica Section E. It conforms to the requirements of       #
# Notes for Authors for Acta Crystallographica Section E, and has been       #
# peer reviewed under the auspices of the IUCr Commission on Journals.       #
#                                                                            #
# Full details of the Crystallographic Information File format               #
# are given in the paper "The Crystallographic Information File (CIF):       #
# a New Standard Archive File for Crystallography" by S. R. Hall, F. H.      #
# Allen and I. D. Brown [Acta Cryst. (1991), A47, 655-685].                  #
#                                                                            #
# The current version of the core CIF dictionary is obtainable from          #
# ftp://ftp.iucr.org/pub/cif_core.dic.                                       #
#                                                                            #
# Software is freely available for graphical display of the structure(s)     #
# in this CIF. For information consult the CIF software page                 #
# http://www.iucr.org/resources/cif/software.                                #
#                                                                            #
# This file may be used for bona fide research purposes within the           #
# scientific community so long as proper attribution is given to the journal # 
# article from which it was obtained.                                        #
#                                                                            #
##############################################################################
data_global
_audit_creation_method     'form.cif (version 2.0)'
_journal_data_validation_number     ?
_journal_date_recd_electronic     2012-03-05
_journal_date_accepted     2012-03-06
_journal_name_full     'Acta Crystallographica, Section E'
_journal_year     2012
_journal_volume     68
_journal_issue      4
_journal_page_first     o1043
_journal_page_last     o1043
_journal_paper_category     QO
_journal_paper_doi     10.1107/S1600536812009889
_journal_coeditor_code     HB6671
_publ_contact_author_name     'Prof. Fun, Hoong-Kun'
_publ_contact_author_address
;
      X-ray Crystallography Unit
      School of Physics
      Universiti Sains Malaysia
      11800 USM, Penang
      MALAYSIA
;
_publ_contact_author_email     'hkfun@usm.my'
_publ_contact_author_fax     '604 6579150'
_publ_contact_author_phone     '604 6533652'
_publ_section_title
;
3-Chloro-4-methylquinolin-2(1<i>H</i>)-one
;
loop_
    _publ_author_name
    _publ_author_footnote
    _publ_author_address
    'Mohamed G. Kassem' ?
;
Department of Pharmaceutical Chemistry
College of Pharmacy
King Saud University
PO Box 2457
Riyadh 11451
Saudi Arabia
;
    'Hazem A. Ghabbour' ?
;
Department of Pharmaceutical Chemistry
College of Pharmacy
King Saud University
PO Box 2457
Riyadh 11451
Saudi Arabia
;
    'Hatem A. Abdel-Aziz' ?
;
Department of Pharmaceutical Chemistry
College of Pharmacy
King Saud University
PO Box 2457
Riyadh 11451
Saudi Arabia
;
    'Fun, Hoong-Kun'
;
Thomson Reuters ResearcherID: A-3561-2009.
;
;
X-ray Crystallography Unit
School of Physics
Universiti Sains Malaysia
11800 USM, Penang
Malaysia
;
    'Chin Wei Ooi' ?
;
X-ray Crystallography Unit
School of Physics
Universiti Sains Malaysia
11800 USM, Penang
Malaysia
;
data_I
_audit_creation_method     SHELXL-97
_chemical_name_systematic
;
3-Chloro-4-methylquinolin-2(1<i>H</i>)-one
;
_chemical_name_common     ?
_chemical_formula_moiety     'C10 H8 Cl N O'
_chemical_formula_sum     'C10 H8 Cl N O'
_chemical_formula_iupac     'C10 H8 Cl N O'
_chemical_formula_weight     193.62
_chemical_melting_point     ?
_symmetry_cell_setting     monoclinic
_symmetry_space_group_name_H-M     'P 21/c'
_symmetry_space_group_name_Hall     '-P 2ybc'
loop_
    _symmetry_equiv_pos_as_xyz
    'x, y, z'
    '-x, y+1/2, -z+1/2'
    '-x, -y, -z'
    'x, -y-1/2, z-1/2'
_cell_length_a     3.9361(2)
_cell_length_b     12.9239(6)
_cell_length_c     17.1019(7)
_cell_angle_alpha     90.00
_cell_angle_beta     100.197(4)
_cell_angle_gamma     90.00
_cell_volume     856.23(7)
_cell_formula_units_Z     4
_cell_measurement_reflns_used     615
_cell_measurement_theta_min     4.31
_cell_measurement_theta_max     63.55
_cell_measurement_temperature     296(2)
_exptl_crystal_description     'needle'
_exptl_crystal_colour     'colourless'
_exptl_crystal_size_max     0.92
_exptl_crystal_size_mid     0.10
_exptl_crystal_size_min     0.10
_exptl_crystal_density_diffrn     1.502
_exptl_crystal_density_meas     ?
_exptl_crystal_density_method     'not measured'
_exptl_crystal_F_000     400
_exptl_absorpt_coefficient_mu     3.560
_exptl_absorpt_correction_type     multi-scan
_exptl_absorpt_process_details     '(<i>SADABS</i>; Bruker, 2009)'
_exptl_absorpt_correction_T_min     0.1382
_exptl_absorpt_correction_T_max     0.7195
_exptl_special_details
;
;
_diffrn_ambient_temperature     296(2)
_diffrn_radiation_type     CuK\a
_diffrn_radiation_wavelength     1.54178
_diffrn_radiation_source     'fine-focus sealed tube'
_diffrn_radiation_monochromator     graphite
_diffrn_measurement_device_type     'Bruker APEXII CCD'
_diffrn_measurement_method     '\f and \w scans'
_diffrn_detector_area_resol_mean     ?
_diffrn_reflns_number     5522
_diffrn_reflns_av_R_equivalents     0.0404
_diffrn_reflns_av_sigmaI/netI     0.0297
_diffrn_reflns_theta_min     4.31
_diffrn_reflns_theta_max     64.92
_diffrn_reflns_theta_full     64.92
_diffrn_measured_fraction_theta_max     0.979
_diffrn_measured_fraction_theta_full     0.979
_diffrn_reflns_limit_h_min     -4
_diffrn_reflns_limit_h_max     3
_diffrn_reflns_limit_k_min     -15
_diffrn_reflns_limit_k_max     14
_diffrn_reflns_limit_l_min     -20
_diffrn_reflns_limit_l_max     17
_diffrn_standards_number     0
_diffrn_standards_interval_count     .
_diffrn_standards_interval_time     .
_diffrn_standards_decay_%     ?
_refine_special_details
;
Refinement of <i>F</i>^2^ against ALL reflections. The weighted <i>R</i>-factor
<i>wR</i> and goodness of fit <i>S</i> are based on <i>F</i>^2^, conventional
<i>R</i>-factors <i>R</i> are based on <i>F</i>, with <i>F</i> set to zero for
negative <i>F</i>^2^. The threshold expression of <i>F</i>^2^ >
\s(<i>F</i>^2^) is used only for calculating <i>R</i>-factors(gt) <i>etc</i>.
and is not relevant to the choice of reflections for refinement.
<i>R</i>-factors based on <i>F</i>^2^ are statistically about twice as large
as those based on <i>F</i>, and <i>R</i>- factors based on ALL data will be
even larger.
;
_reflns_number_total     1434
_reflns_number_gt     1178
_reflns_threshold_expression     I>2\s(I)
_refine_ls_structure_factor_coef     Fsqd
_refine_ls_matrix_type     full
_refine_ls_R_factor_all     0.0430
_refine_ls_R_factor_gt     0.0365
_refine_ls_wR_factor_gt     0.1017
_refine_ls_wR_factor_ref     0.1049
_refine_ls_goodness_of_fit_ref     0.997
_refine_ls_restrained_S_all     0.997
_refine_ls_number_reflns     1434
_refine_ls_number_parameters     120
_refine_ls_number_restraints     0
_refine_ls_hydrogen_treatment     constr
_refine_ls_weighting_scheme     calc
_refine_ls_weighting_details
         'calc w=1/[\s^2^(Fo^2^)+(0.0755P)^2^+0.0000P] where P=(Fo^2^+2Fc^2^)/3'
_atom_sites_solution_hydrogens     geom
_atom_sites_solution_primary     direct
_atom_sites_solution_secondary     difmap
_refine_ls_shift/su_max     0.001
_refine_ls_shift/su_mean     0.000
_refine_diff_density_max     0.181
_refine_diff_density_min     -0.208
_refine_ls_extinction_method     'SHELXTL (Sheldrick, 2008)'
_refine_ls_extinction_coef     0.0031(9)
_refine_ls_extinction_expression
                                  'Fc^*^=kFc[1+0.001xFc^2^\l^3^/sin(2\q)]^-1/4^'
loop_
    _atom_type_symbol
    _atom_type_description
    _atom_type_scat_dispersion_real
    _atom_type_scat_dispersion_imag
    _atom_type_scat_source
    'C' 'C' 0.0181 0.0091
                         'International Tables Vol C Tables 4.2.6.8 and 6.1.1.4'
    'H' 'H' 0.0000 0.0000
                         'International Tables Vol C Tables 4.2.6.8 and 6.1.1.4'
    'Cl' 'Cl' 0.3639 0.7018
                         'International Tables Vol C Tables 4.2.6.8 and 6.1.1.4'
    'N' 'N' 0.0311 0.0180
                         'International Tables Vol C Tables 4.2.6.8 and 6.1.1.4'
    'O' 'O' 0.0492 0.0322
                         'International Tables Vol C Tables 4.2.6.8 and 6.1.1.4'
_computing_data_collection     'APEX2 (Bruker, 2009)'
_computing_cell_refinement     'SAINT (Bruker, 2009)'
_computing_data_reduction     'SAINT (Bruker, 2009)'
_computing_structure_solution     'SHELXTL (Sheldrick, 2008)'
_computing_structure_refinement     'SHELXTL (Sheldrick, 2008)'
_computing_molecular_graphics     'SHELXTL (Sheldrick, 2008)'
_computing_publication_material
;
SHELXTL (Sheldrick, 2008) and PLATON (Spek, 2009)
;
loop_
    _atom_site_type_symbol
    _atom_site_label
    _atom_site_fract_x
    _atom_site_fract_y
    _atom_site_fract_z
    _atom_site_U_iso_or_equiv
    _atom_site_adp_type
    _atom_site_calc_flag
    _atom_site_refinement_flags
    _atom_site_occupancy
    _atom_site_symmetry_multiplicity
    _atom_site_disorder_assembly
    _atom_site_disorder_group
    Cl Cl1 1.04066(14) 0.51266(4) 0.76645(3) 0.0516(2) Uani d . 1 1 . .
    O O1 1.0673(4) 0.46152(12) 0.60239(9) 0.0560(4) Uani d . 1 1 . .
    N N1 0.7804(4) 0.60196(13) 0.54512(9) 0.0422(4) Uani d . 1 1 . .
    H H1 0.7928 0.5780 0.4947 0.051 Uiso d R 1 1 . .
    C C1 0.9152(5) 0.54435(15) 0.60939(12) 0.0414(4) Uani d . 1 1 . .
    C C2 0.8689(5) 0.58782(15) 0.68546(11) 0.0386(4) Uani d . 1 1 . .
    C C3 0.7149(4) 0.68001(14) 0.69302(11) 0.0371(4) Uani d . 1 1 . .
    C C4 0.5836(5) 0.73765(14) 0.62192(11) 0.0368(4) Uani d . 1 1 . .
    C C5 0.4234(5) 0.83478(16) 0.62245(12) 0.0446(5) Uani d . 1 1 . .
    H H5A 0.3935 0.8637 0.6706 0.054 Uiso calc R 1 1 . .
    C C6 0.3104(6) 0.88763(17) 0.55307(14) 0.0529(6) Uani d . 1 1 . .
    H H6A 0.2094 0.9525 0.5546 0.064 Uiso calc R 1 1 . .
    C C7 0.3468(6) 0.84441(18) 0.48054(14) 0.0552(6) Uani d . 1 1 . .
    H H7A 0.2690 0.8804 0.4337 0.066 Uiso calc R 1 1 . .
    C C8 0.4965(5) 0.74913(17) 0.47760(12) 0.0477(5) Uani d . 1 1 . .
    H H8A 0.5166 0.7198 0.4290 0.057 Uiso calc R 1 1 . .
    C C9 0.6184(5) 0.69643(15) 0.54803(11) 0.0385(4) Uani d . 1 1 . .
    C C10 0.6782(6) 0.72335(16) 0.77284(11) 0.0468(5) Uani d . 1 1 . .
    H H10A 0.7537 0.6728 0.8133 0.070 Uiso calc R 1 1 . .
    H H10B 0.4407 0.7403 0.7728 0.070 Uiso calc R 1 1 . .
    H H10C 0.8168 0.7846 0.7833 0.070 Uiso calc R 1 1 . .
loop_
    _atom_site_aniso_label
    _atom_site_aniso_U_11
    _atom_site_aniso_U_22
    _atom_site_aniso_U_33
    _atom_site_aniso_U_12
    _atom_site_aniso_U_13
    _atom_site_aniso_U_23
    Cl1 0.0660(4) 0.0475(3) 0.0416(3) 0.0056(2) 0.0105(2) 0.0074(2)
    O1 0.0806(11) 0.0439(9) 0.0462(9) 0.0171(8) 0.0183(7) -0.0027(7)
    N1 0.0548(10) 0.0398(9) 0.0339(9) 0.0011(7) 0.0134(7) -0.0035(7)
    C1 0.0486(11) 0.0363(10) 0.0412(10) -0.0011(8) 0.0129(8) -0.0036(8)
    C2 0.0443(10) 0.0376(10) 0.0351(10) -0.0038(7) 0.0104(7) 0.0000(8)
    C3 0.0386(10) 0.0392(10) 0.0349(10) -0.0065(7) 0.0105(7) -0.0042(8)
    C4 0.0369(10) 0.0363(10) 0.0382(10) -0.0046(7) 0.0090(7) -0.0041(8)
    C5 0.0451(11) 0.0415(11) 0.0474(12) -0.0002(8) 0.0086(8) -0.0062(9)
    C6 0.0528(12) 0.0430(11) 0.0610(14) 0.0065(9) 0.0046(10) 0.0014(10)
    C7 0.0574(13) 0.0547(14) 0.0506(13) 0.0009(10) 0.0014(10) 0.0121(10)
    C8 0.0559(12) 0.0498(12) 0.0374(11) -0.0005(9) 0.0084(8) 0.0017(9)
    C9 0.0395(10) 0.0389(10) 0.0380(10) -0.0045(7) 0.0096(7) -0.0026(8)
    C10 0.0551(12) 0.0491(12) 0.0380(10) 0.0024(9) 0.0128(8) -0.0080(9)
_geom_special_details
;
All e.s.d.'s (except the e.s.d. in the dihedral angle between two l.s. planes)
are estimated using the full covariance matrix. The cell e.s.d.'s are taken
into account individually in the estimation of e.s.d.'s in distances, angles
and torsion angles; correlations between e.s.d.'s in cell parameters are only
used when they are defined by crystal symmetry. An approximate (isotropic)
treatment of cell e.s.d.'s is used for estimating e.s.d.'s involving l.s.
planes.
;
loop_
    _geom_bond_atom_site_label_1
    _geom_bond_atom_site_label_2
    _geom_bond_site_symmetry_2
    _geom_bond_distance
    _geom_bond_publ_flag
    Cl1 C2 . 1.728(2) ?
    O1 C1 . 1.243(3) ?
    N1 C1 . 1.355(3) ?
    N1 C9 . 1.382(3) ?
    N1 H1 . 0.9256 ?
    C1 C2 . 1.458(3) ?
    C2 C3 . 1.353(3) ?
    C3 C4 . 1.442(3) ?
    C3 C10 . 1.506(2) ?
    C4 C9 . 1.400(3) ?
    C4 C5 . 1.406(3) ?
    C5 C6 . 1.373(3) ?
    C5 H5A . 0.9300 ?
    C6 C7 . 1.391(3) ?
    C6 H6A . 0.9300 ?
    C7 C8 . 1.370(3) ?
    C7 H7A . 0.9300 ?
    C8 C9 . 1.393(3) ?
    C8 H8A . 0.9300 ?
    C10 H10A . 0.9600 ?
    C10 H10B . 0.9600 ?
    C10 H10C . 0.9600 ?
loop_
    _geom_angle_atom_site_label_1
    _geom_angle_atom_site_label_2
    _geom_angle_atom_site_label_3
    _geom_angle_site_symmetry_1
    _geom_angle_site_symmetry_3
    _geom_angle
    _geom_angle_publ_flag
    C1 N1 C9 . . 124.95(17) ?
    C1 N1 H1 . . 119.6 ?
    C9 N1 H1 . . 115.4 ?
    O1 C1 N1 . . 121.42(18) ?
    O1 C1 C2 . . 123.80(19) ?
    N1 C1 C2 . . 114.78(17) ?
    C3 C2 C1 . . 123.60(18) ?
    C3 C2 Cl1 . . 122.45(15) ?
    C1 C2 Cl1 . . 113.93(15) ?
    C2 C3 C4 . . 118.30(17) ?
    C2 C3 C10 . . 122.04(18) ?
    C4 C3 C10 . . 119.65(17) ?
    C9 C4 C5 . . 117.48(18) ?
    C9 C4 C3 . . 119.13(18) ?
    C5 C4 C3 . . 123.38(18) ?
    C6 C5 C4 . . 121.0(2) ?
    C6 C5 H5A . . 119.5 ?
    C4 C5 H5A . . 119.5 ?
    C5 C6 C7 . . 120.2(2) ?
    C5 C6 H6A . . 119.9 ?
    C7 C6 H6A . . 119.9 ?
    C8 C7 C6 . . 120.4(2) ?
    C8 C7 H7A . . 119.8 ?
    C6 C7 H7A . . 119.8 ?
    C7 C8 C9 . . 119.5(2) ?
    C7 C8 H8A . . 120.3 ?
    C9 C8 H8A . . 120.3 ?
    N1 C9 C8 . . 119.43(18) ?
    N1 C9 C4 . . 119.21(18) ?
    C8 C9 C4 . . 121.37(19) ?
    C3 C10 H10A . . 109.5 ?
    C3 C10 H10B . . 109.5 ?
    H10A C10 H10B . . 109.5 ?
    C3 C10 H10C . . 109.5 ?
    H10A C10 H10C . . 109.5 ?
    H10B C10 H10C . . 109.5 ?
loop_
    _geom_torsion_atom_site_label_1
    _geom_torsion_atom_site_label_2
    _geom_torsion_atom_site_label_3
    _geom_torsion_atom_site_label_4
    _geom_torsion_site_symmetry_1
    _geom_torsion_site_symmetry_2
    _geom_torsion_site_symmetry_3
    _geom_torsion_site_symmetry_4
    _geom_torsion
    _geom_torsion_publ_flag
    C9 N1 C1 O1 . . . . -177.64(19) ?
    C9 N1 C1 C2 . . . . 1.9(3) ?
    O1 C1 C2 C3 . . . . 177.3(2) ?
    N1 C1 C2 C3 . . . . -2.2(3) ?
    O1 C1 C2 Cl1 . . . . -0.8(3) ?
    N1 C1 C2 Cl1 . . . . 179.65(14) ?
    C1 C2 C3 C4 . . . . 1.2(3) ?
    Cl1 C2 C3 C4 . . . . 179.19(13) ?
    C1 C2 C3 C10 . . . . -178.76(18) ?
    Cl1 C2 C3 C10 . . . . -0.7(3) ?
    C2 C3 C4 C9 . . . . 0.2(3) ?
    C10 C3 C4 C9 . . . . -179.84(16) ?
    C2 C3 C4 C5 . . . . -179.06(18) ?
    C10 C3 C4 C5 . . . . 0.9(3) ?
    C9 C4 C5 C6 . . . . -0.9(3) ?
    C3 C4 C5 C6 . . . . 178.36(19) ?
    C4 C5 C6 C7 . . . . 1.4(3) ?
    C5 C6 C7 C8 . . . . -0.3(3) ?
    C6 C7 C8 C9 . . . . -1.2(3) ?
    C1 N1 C9 C8 . . . . 178.74(18) ?
    C1 N1 C9 C4 . . . . -0.6(3) ?
    C7 C8 C9 N1 . . . . -177.72(19) ?
    C7 C8 C9 C4 . . . . 1.6(3) ?
    C5 C4 C9 N1 . . . . 178.79(17) ?
    C3 C4 C9 N1 . . . . -0.5(3) ?
    C5 C4 C9 C8 . . . . -0.5(3) ?
    C3 C4 C9 C8 . . . . -179.88(17) ?
loop_
    _geom_hbond_atom_site_label_D
    _geom_hbond_atom_site_label_H
    _geom_hbond_atom_site_label_A
    _geom_hbond_site_symmetry_A
    _geom_hbond_distance_DH
    _geom_hbond_distance_HA
    _geom_hbond_distance_DA
    _geom_hbond_angle_DHA
    _geom_hbond_publ_flag
    N1 H1 O1 3_766 0.93 1.91 2.816(2) 166 yes
_iucr_refine_instructions_details
;
TITL drhatem11_0m in P2(1)/c (RT)
CELL     1.54178  3.9361  12.9239  17.1019   90.000  100.197   90.000
ZERR  4  0.0002   0.0006  0.0007   0.000     0.004   0.000
LATT  1
SYMM  - X ,    0.50000 + Y ,    0.50000 - Z
SFAC  C H Cl N O
UNIT  40 32 4 4 4
TEMP 23.000
SIZE 0.099 0.104 0.92
L.S. 10
BOND $H
ACTA
CONF
FMAP 2 1 60
PLAN -20
OMIT -4 130
WGHT      0.0755      0.0000
EXTI    0.003150
FVAR       0.79685
CL1   3    1.040660    0.512662    0.766446    11.00000    0.06598    0.04755 =
         0.04159    0.00735    0.01048    0.00562
O1    5    1.067338    0.461517    0.602395    11.00000    0.08055    0.04389 =
         0.04615   -0.00270    0.01833    0.01706
N1    4    0.780411    0.601956    0.545122    11.00000    0.05477    0.03985 =
         0.03395   -0.00346    0.01343    0.00108
AFIX   3
H1    2    0.792771    0.578026    0.494691    11.00000   -1.20000
AFIX   0
C1    1    0.915178    0.544346    0.609387    11.00000    0.04862    0.03632 =
         0.04119   -0.00360    0.01294   -0.00113
C2    1    0.868910    0.587819    0.685462    11.00000    0.04425    0.03757 =
         0.03507    0.00002    0.01040   -0.00384
C3    1    0.714921    0.680013    0.693021    11.00000    0.03856    0.03922 =
         0.03488   -0.00419    0.01053   -0.00651
C4    1    0.583575    0.737648    0.621917    11.00000    0.03686    0.03629 =
         0.03815   -0.00406    0.00898   -0.00462
C5    1    0.423396    0.834781    0.622455    11.00000    0.04514    0.04147 =
         0.04744   -0.00622    0.00856   -0.00021
AFIX  43
H5A   2    0.393454    0.863713    0.670562    11.00000   -1.20000
AFIX   0
C6    1    0.310427    0.887628    0.553073    11.00000    0.05278    0.04302 =
         0.06098    0.00139    0.00462    0.00647
AFIX  43
H6A   2    0.209360    0.952473    0.554588    11.00000   -1.20000
AFIX   0
C7    1    0.346794    0.844411    0.480542    11.00000    0.05737    0.05466 =
         0.05061    0.01211    0.00140    0.00091
AFIX  43
H7A   2    0.268962    0.880435    0.433722    11.00000   -1.20000
AFIX   0
C8    1    0.496506    0.749127    0.477602    11.00000    0.05589    0.04984 =
         0.03742    0.00170    0.00838   -0.00055
AFIX  43
H8A   2    0.516576    0.719849    0.428952    11.00000   -1.20000
AFIX   0
C9    1    0.618437    0.696430    0.548027    11.00000    0.03945    0.03890 =
         0.03803   -0.00256    0.00963   -0.00452
C10   1    0.678193    0.723354    0.772838    11.00000    0.05512    0.04910 =
         0.03798   -0.00796    0.01280    0.00245
AFIX 137
H10A  2    0.753698    0.672799    0.813316    11.00000   -1.50000
H10B  2    0.440667    0.740298    0.772760    11.00000   -1.50000
H10C  2    0.816801    0.784596    0.783319    11.00000   -1.50000
HKLF 4 1  1.0000  0.0000  0.0000  0.0000 -1.0000  0.0000 -1.0000  0.0000 -1.0000
REM  drhatem11_0m in P2(1)/c (RT)
REM R1 =  0.0365 for   1178 Fo > 4sig(Fo)  and  0.0430 for all   1434 data
REM    120 parameters refined using      0 restraints
END
WGHT      0.0755      0.0000
REM Highest difference peak  0.181,  deepest hole -0.208,  1-sigma level  0.050
Q1    1   0.5104  0.6744  0.8014  11.00000  0.05    0.18
Q2    1   0.6095  0.7922  0.6191  11.00000  0.05    0.17
Q3    1   0.4750  0.7603  0.6211  11.00000  0.05    0.17
Q4    1   0.6311  0.7268  0.6405  11.00000  0.05    0.17
Q5    1   0.6354  0.6042  0.6834  11.00000  0.05    0.16
Q6    1   0.6775  0.6251  0.6938  11.00000  0.05    0.16
Q7    1   0.9082  0.7210  0.8188  11.00000  0.05    0.16
Q8    1   0.6812  0.6776  0.5450  11.00000  0.05    0.15
Q9    1   0.8953  0.6628  0.6874  11.00000  0.05    0.15
Q10   1   0.3293  0.7839  0.4826  11.00000  0.05    0.14
Q11   1   1.2987  0.4148  0.6156  11.00000  0.05    0.13
Q12   1   0.5479  0.7941  0.7737  11.00000  0.05    0.13
Q13   1   1.3986  0.4708  0.6002  11.00000  0.05    0.13
Q14   1   1.1427  0.5045  0.5998  11.00000  0.05    0.13
Q15   1   0.9451  0.5830  0.6598  11.00000  0.05    0.12
Q16   1   1.1702  0.4428  0.7629  11.00000  0.05    0.12
Q17   1   1.2385  0.4575  0.7606  11.00000  0.05    0.12
Q18   1  -0.0259  0.8839  0.5580  11.00000  0.05    0.12
Q19   1   1.3199  0.4627  0.7776  11.00000  0.05    0.12
Q20   1   1.2927  0.5321  0.7629  11.00000  0.05    0.11
;
