# Supplementary material for: 3-Chloro-4-methyl­quinolin-2(1H)-one
Source: Acta Crystallogr Sect E Struct Rep Online. 2012 Mar 14;68(Pt 4):o1043. doi: 10.1107/S1600536812009889 (PMC3344004; doi:10.1107/S1600536812009889)
Supplement: Supplementary file 2 [file e-68-o1043-Isup2.hkl]

# 
# h,k,l, Fc-squared, Fo-squared, sigma(Fo-squared) and status flag 
# 
data_I
_shelx_title ' drhatem11_0m in P2(1)/c (RT)' 
_shelx_refln_list_code          4 
_shelx_F_calc_maximum      145.58 
_exptl_crystal_F_000       400.00 
_reflns_d_resolution_high  0.8511 
 
loop_ 
 _symmetry_equiv_pos_as_xyz 
 'x, y, z' 
 '-x, y+1/2, -z+1/2' 
 '-x, -y, -z' 
 'x, -y-1/2, z-1/2' 
 
_cell_length_a     3.9361 
_cell_length_b    12.9239 
_cell_length_c    17.1019 
_cell_angle_alpha  90.000 
_cell_angle_beta  100.197 
_cell_angle_gamma  90.000 
 
_shelx_F_squared_multiplier     1.000 
 
loop_ 
 _refln_index_h 
 _refln_index_k 
 _refln_index_l 
 _refln_F_squared_calc 
 _refln_F_squared_meas 
 _refln_F_squared_sigma 
 _refln_observed_status 
   1   0   0      130.14      110.82      3.27 o 
   2   0   0      457.17      487.56     14.53 o 
   3   0   0      344.02      354.37      9.78 o 
   1   1   0     1998.27     1901.98     32.82 o 
   2   1   0        6.50        4.05      2.11 o 
   3   1   0        0.01        0.01      2.07 o 
   0   2   0       87.58       83.83      2.41 o 
   1   2   0    21194.98    19357.85    268.18 o 
   2   2   0      617.30      599.85     19.94 o 
   3   2   0       30.57       28.72      1.96 o 
   4   2   0       13.90       10.95      4.50 o 
   1   3   0       80.56       84.66      8.73 o 
   2   3   0     1705.14     1746.76     20.57 o 
   3   3   0        3.16        1.61      1.66 o 
   4   3   0        6.97        5.42      2.16 o 
   0   4   0     2647.71     2372.60     60.61 o 
   1   4   0      917.20      880.57     13.69 o 
   2   4   0     2355.12     2250.39     26.89 o 
   3   4   0       53.99       54.26      2.64 o 
   4   4   0       10.25        7.36      2.03 o 
   1   5   0      854.20      999.19     17.00 o 
   2   5   0       91.89       92.80      6.44 o 
   3   5   0      165.38      168.15      4.36 o 
   4   5   0        1.70        1.08      1.70 o 
   0   6   0      200.93      175.95      4.19 o 
   1   6   0      548.96      457.37     10.44 o 
   2   6   0      183.16      184.69      6.25 o 
   3   6   0      309.48      334.70     12.90 o 
   4   6   0        4.34        2.95      1.57 o 
   1   7   0        3.00        6.35      2.08 o 
   2   7   0        2.00        1.99      2.73 o 
   3   7   0       23.52       24.30      2.28 o 
   4   7   0       46.56       35.20      1.96 o 
   0   8   0      360.25      341.68     12.34 o 
   1   8   0       27.14       26.53      2.60 o 
   2   8   0      159.17      162.31      3.76 o 
   3   8   0        2.46        2.67      1.91 o 
   1   9   0      248.26      304.86      7.95 o 
   2   9   0        0.29       -0.49      1.85 o 
   3   9   0        0.31        1.65      1.75 o 
   0  10   0       68.61       62.95      4.32 o 
   1  10   0      172.82      154.02      9.99 o 
   2  10   0       47.03       45.46      2.65 o 
   3  10   0       28.40       27.07      1.91 o 
   1  11   0        7.00        5.34      1.91 o 
   2  11   0       45.63       50.28      4.78 o 
   3  11   0        0.69        0.65      1.68 o 
   0  12   0      115.90      112.88      8.64 o 
   1  12   0        9.94        6.63      1.95 o 
   2  12   0       27.26       28.07      3.38 o 
   1  13   0        2.10        2.72      1.84 o 
   2  13   0        0.34        0.30      2.48 o 
   0  14   0       96.17       90.26      4.16 o 
   1  14   0       13.02       10.94      1.79 o 
  -3   1   1        5.58        4.83      3.49 o 
  -2   1   1      356.14      318.96     15.36 o 
  -1   1   1      476.39      487.39      7.16 o 
   0   1   1     1098.40     1104.45     14.40 o 
   1   1   1     3286.89     3264.75     54.14 o 
   2   1   1      145.54      135.69      8.60 o 
   3   1   1      259.11      245.14     14.09 o 
   4   1   1       42.79       41.66      4.10 o 
  -3   2   1       27.03       33.85      2.29 o 
  -2   2   1      426.12      426.27     14.00 o 
  -1   2   1     9029.09     8786.58    122.08 o 
   0   2   1     1796.80     1634.18     24.21 o 
   1   2   1     3082.17     3020.42     51.88 o 
   2   2   1        0.71        2.10      2.45 o 
   3   2   1       11.00       12.04      2.06 o 
   4   2   1        4.81        4.54      2.97 o 
  -4   3   1       24.12       25.72      3.00 o 
  -3   3   1      173.18      178.32      7.47 o 
  -2   3   1       25.49       19.57      3.11 o 
  -1   3   1     2277.10     2327.02     40.32 o 
   0   3   1      858.03      861.45     21.04 o 
   1   3   1     1479.16     1481.98     30.06 o 
   2   3   1       22.23       28.03      2.69 o 
   3   3   1       57.41       59.56      2.44 o 
   4   3   1       61.96       67.44      7.46 o 
  -4   4   1        1.17        0.68      1.84 o 
  -3   4   1      111.03      106.31      4.01 o 
  -2   4   1     2124.34     2211.86     26.06 o 
  -1   4   1      703.64      647.94     11.16 o 
   0   4   1        4.05        2.21      0.62 o 
   1   4   1      287.12      296.36      7.40 o 
   2   4   1      206.32      246.58      6.45 o 
   3   4   1       26.28       29.21      1.83 o 
   4   4   1       22.80       19.15      2.31 o 
  -4   5   1        0.17        0.33      1.69 o 
  -3   5   1      292.33      303.69      5.15 o 
  -2   5   1      990.05      998.22     14.47 o 
  -1   5   1      127.68      171.80      4.98 o 
   0   5   1       56.44       58.19      1.85 o 
   1   5   1      323.17      331.52      7.31 o 
   2   5   1      578.98      559.91      8.41 o 
   3   5   1        2.51        4.50      1.71 o 
   4   5   1       38.65       36.67      2.30 o 
  -4   6   1        0.11        0.33      1.51 o 
  -3   6   1      474.58      476.39      6.96 o 
  -2   6   1       92.00       83.54      8.82 o 
  -1   6   1        3.86        4.54      1.87 o 
   0   6   1      964.80     1002.52     15.71 o 
   1   6   1        1.44        0.12      1.41 o 
   2   6   1        5.67        4.46      2.11 o 
   3   6   1        7.17        6.47      1.84 o 
   4   6   1        1.73       -0.38      1.50 o 
  -4   7   1       69.33       60.02      3.01 o 
  -3   7   1       23.65       23.84      2.37 o 
  -2   7   1       21.27       25.60      3.27 o 
  -1   7   1      546.05      587.93     12.32 o 
   0   7   1     1228.54     1272.99     19.09 o 
   1   7   1      118.70      113.28      6.03 o 
   2   7   1       90.83       92.69      3.69 o 
   3   7   1      140.27      146.06      3.88 o 
  -3   8   1      110.80      108.03      3.41 o 
  -2   8   1       74.37       84.24      3.44 o 
  -1   8   1      185.25      186.30      6.09 o 
   0   8   1       26.07       36.51      3.67 o 
   1   8   1      286.79      288.40      8.63 o 
   2   8   1       17.32       17.46      2.18 o 
   3   8   1        1.61        0.85      1.87 o 
  -3   9   1        0.11        0.13      1.79 o 
  -2   9   1       26.03       25.73      2.19 o 
  -1   9   1      158.28      173.14     20.66 o 
   0   9   1        4.83        7.55      2.94 o 
   1   9   1      163.97      169.09      6.57 o 
   2   9   1       74.01       75.34      2.63 o 
   3   9   1       69.83       74.52      2.63 o 
  -3  10   1       36.81       37.77      2.18 o 
  -2  10   1      220.70      214.19      4.12 o 
  -1  10   1       39.34       39.95      3.33 o 
   0  10   1      143.67      127.24      7.37 o 
   1  10   1        7.13        8.68      1.98 o 
   2  10   1       56.44       54.01      3.04 o 
   3  10   1        9.57       10.18      1.66 o 
  -3  11   1       10.03        6.79      1.74 o 
  -2  11   1       99.97      100.95      6.15 o 
  -1  11   1       41.26       35.11      3.09 o 
   0  11   1        4.79        3.08      1.94 o 
   1  11   1        4.49        3.19      1.89 o 
   2  11   1       68.24       69.62      2.94 o 
   3  11   1       18.78       15.47      1.86 o 
  -2  12   1       35.59       44.87      4.17 o 
  -1  12   1      360.63      339.71      9.35 o 
   0  12   1      119.60      116.08      3.09 o 
   1  12   1       21.58       24.04      2.05 o 
   2  12   1       10.38       10.04      3.02 o 
  -2  13   1        0.22        0.99      2.47 o 
  -1  13   1        8.66        7.30      2.21 o 
   0  13   1       74.53       77.67      3.94 o 
   1  13   1        6.07        4.84      1.84 o 
   2  13   1        8.94        6.85      2.74 o 
  -1  14   1      105.07      112.19      3.21 o 
   0  14   1      145.04      156.18      5.08 o 
   1  14   1       50.97       52.71      2.60 o 
   0  15   1        5.77        7.85      1.99 o 
  -2   0   2      655.17      614.01     14.31 o 
  -1   0   2    10543.33    10305.88    205.38 o 
   0   0   2       12.19       17.53      1.11 o 
   1   0   2     2254.27     2124.38     45.36 o 
   2   0   2      178.04      182.26     11.40 o 
   3   0   2       50.98       50.35      3.74 o 
   4   0   2       10.59        8.51      3.42 o 
  -2   1   2       62.27       57.15      2.37 o 
  -1   1   2     3152.29     3367.94     50.06 o 
   0   1   2     4249.22     4144.53     63.22 o 
   1   1   2       14.97       12.08      1.56 o 
   2   1   2      157.99      176.05      5.13 o 
   3   1   2       17.60       15.89      2.10 o 
   4   1   2        3.54        2.67      2.31 o 
  -3   2   2       11.93       13.23      2.57 o 
  -2   2   2     3424.78     3509.25     70.62 o 
  -1   2   2      295.49      234.52      3.86 o 
   0   2   2     2427.52     2407.73     44.59 o 
   1   2   2      781.78      730.21     15.15 o 
   2   2   2      697.79      634.79     10.10 o 
   3   2   2       24.28       23.99      2.12 o 
   4   2   2        0.11       -0.80      2.34 o 
  -4   3   2        5.80        7.94      3.13 o 
  -3   3   2       94.85      106.47      4.56 o 
  -2   3   2       29.62       20.44      4.20 o 
  -1   3   2      392.28      409.37      5.92 o 
   0   3   2      211.36      190.81      3.45 o 
   1   3   2        6.93        3.83      0.98 o 
   2   3   2      353.79      350.04      7.15 o 
   3   3   2        4.99        4.73      1.61 o 
   4   3   2        1.52        0.64      1.84 o 
  -4   4   2        3.50        2.34      1.85 o 
  -3   4   2      850.71      824.27     15.17 o 
  -2   4   2      306.56      346.78     10.77 o 
  -1   4   2     1146.97     1181.75     18.22 o 
   0   4   2     3962.30     3768.94     47.83 o 
   1   4   2     1087.25     1145.58     17.02 o 
   2   4   2      202.44      215.82      5.18 o 
   3   4   2       96.27       97.77      2.72 o 
   4   4   2       14.62       14.67      2.70 o 
  -4   5   2        0.29       -0.11      1.64 o 
  -3   5   2        0.75        0.41      1.90 o 
  -2   5   2        3.29        4.38      2.01 o 
  -1   5   2      180.32      174.74      7.58 o 
   0   5   2      293.71      294.53      5.21 o 
   1   5   2      172.38      193.30      5.55 o 
   2   5   2       19.61       15.26      1.77 o 
   3   5   2       44.05       42.57      2.24 o 
   4   5   2       55.64       58.84      2.37 o 
  -4   6   2      322.28      302.62     34.62 o 
  -3   6   2       26.88       27.46      2.21 o 
  -2   6   2      187.43      192.82      6.28 o 
  -1   6   2      210.53      151.50      8.69 o 
   0   6   2     1408.81     1355.84     21.70 o 
   1   6   2      805.02      799.94     11.71 o 
   2   6   2      245.17      247.21      7.34 o 
   3   6   2      119.39      125.00      3.13 o 
   4   6   2        5.87        4.73      1.53 o 
  -4   7   2       21.65       21.81      1.80 o 
  -3   7   2      143.11      152.34      3.97 o 
  -2   7   2       23.48       16.52      6.43 o 
  -1   7   2      136.77      145.58      9.18 o 
   0   7   2      161.19      159.46      5.59 o 
   1   7   2      226.78      222.17      6.32 o 
   2   7   2       28.31       33.39      2.13 o 
   3   7   2      108.62      115.60      7.89 o 
  -3   8   2      157.73      165.62      6.78 o 
  -2   8   2      225.89      233.21      5.70 o 
  -1   8   2      320.18      290.12      7.12 o 
   0   8   2      104.56       79.26      4.93 o 
   1   8   2      679.56      714.65     21.43 o 
   2   8   2      225.62      241.37      8.05 o 
   3   8   2       21.32       22.15      2.23 o 
  -3   9   2       17.04       16.33      2.01 o 
  -2   9   2      189.79      183.49      3.30 o 
  -1   9   2       46.41       52.32     12.93 o 
   0   9   2      239.01      241.46      8.76 o 
   1   9   2       91.70       99.75      5.22 o 
   2   9   2      125.54      126.93      3.32 o 
   3   9   2       28.82       30.04      2.34 o 
  -3  10   2        6.43        7.13      2.01 o 
  -2  10   2      269.19      252.95      4.01 o 
  -1  10   2      274.09      257.57      8.84 o 
   0  10   2      265.98      250.91     10.82 o 
   1  10   2       58.80       53.29      3.31 o 
   2  10   2      130.94      133.04      4.26 o 
   3  10   2        8.41        8.15      1.65 o 
  -3  11   2       49.91       52.03      4.63 o 
  -2  11   2        3.32        3.49      2.34 o 
  -1  11   2       30.28       26.04      2.53 o 
   0  11   2       27.02       26.07      2.14 o 
   1  11   2       94.03      102.31      3.47 o 
   2  11   2       93.99      102.90      4.76 o 
   3  11   2       16.04       17.10      2.01 o 
  -2  12   2       29.95       37.07      2.93 o 
  -1  12   2      268.13      258.73     13.01 o 
   0  12   2      115.59      105.14      3.58 o 
   1  12   2       71.46       73.55      3.24 o 
   2  12   2        1.42        2.10      2.38 o 
  -2  13   2        1.88        2.54      2.52 o 
  -1  13   2        6.37        4.51      1.99 o 
   0  13   2       23.87       21.91      2.02 o 
   1  13   2       38.85       39.66      2.80 o 
   2  13   2       41.97       47.67     13.41 o 
  -1  14   2        2.53        4.20      1.59 o 
   0  14   2      102.63      100.98      2.49 o 
   1  14   2       25.34       23.35      2.35 o 
   0  15   2       25.24       26.25      2.04 o 
  -3   1   3       78.79       77.12      5.65 o 
  -2   1   3        0.21        0.86      1.61 o 
  -1   1   3     1018.99     1029.91     15.20 o 
   0   1   3      205.15      233.31      3.21 o 
   1   1   3      374.14      344.95      8.07 o 
   2   1   3      152.05      153.98      5.21 o 
   3   1   3       78.88       76.48      3.11 o 
   4   1   3       59.74       55.57      4.82 o 
  -3   2   3      181.49      192.54      4.81 o 
  -2   2   3      441.80      453.04     11.77 o 
  -1   2   3       48.74       30.35      1.53 o 
   0   2   3      535.04      545.19      7.16 o 
   1   2   3      140.40      129.37      4.99 o 
   2   2   3       35.34       34.69      2.45 o 
   3   2   3        5.08        5.86      1.77 o 
   4   2   3        3.52        2.19      2.11 o 
  -4   3   3       45.57       50.01      3.34 o 
  -3   3   3       36.04       43.32      2.67 o 
  -2   3   3      504.13      563.03     16.14 o 
  -1   3   3       19.12       19.67      1.77 o 
   0   3   3       74.96       66.97      1.60 o 
   1   3   3      123.18      113.42      4.29 o 
   2   3   3       94.12       79.50      4.78 o 
   3   3   3       92.04       95.89      4.72 o 
   4   3   3      129.50      143.43     11.40 o 
  -4   4   3        0.12        0.20      2.01 o 
  -3   4   3      243.91      240.82     12.49 o 
  -2   4   3      515.68      577.96     10.95 o 
  -1   4   3      424.84      439.74      7.84 o 
   0   4   3      194.52      202.38      3.05 o 
   1   4   3      200.75      187.79      6.04 o 
   2   4   3       15.13       15.77      1.71 o 
   3   4   3       16.70       14.80      1.72 o 
   4   4   3       24.81       20.96      2.08 o 
  -4   5   3       21.97       25.27      3.06 o 
  -3   5   3      231.92      236.55     10.68 o 
  -2   5   3       23.49       33.23      8.33 o 
  -1   5   3      189.48      199.41     11.85 o 
   0   5   3      212.98      206.03      5.82 o 
   1   5   3       13.66       17.50      1.45 o 
   2   5   3      303.23      306.44      5.80 o 
   3   5   3      350.62      357.35     11.48 o 
   4   5   3       11.11        7.74      1.83 o 
  -4   6   3       64.22       52.82      5.92 o 
  -3   6   3       13.69       14.16      2.25 o 
  -2   6   3      109.94      104.12     10.04 o 
  -1   6   3     1317.82     1435.71     52.47 o 
   0   6   3      499.50      471.56     10.09 o 
   1   6   3       68.39       76.89      3.52 o 
   2   6   3        0.20        0.91      1.88 o 
   3   6   3        3.03        3.18      1.73 o 
   4   6   3        1.37        0.46      1.41 o 
  -4   7   3       30.97       29.79      3.60 o 
  -3   7   3       39.78       42.04      2.69 o 
  -2   7   3       12.46       11.42      2.89 o 
  -1   7   3       88.17       91.12      7.71 o 
   0   7   3       45.29       45.99      3.44 o 
   1   7   3      277.58      283.37      9.59 o 
   2   7   3      233.08      234.40      6.08 o 
   3   7   3        0.63       -0.33      1.84 o 
  -3   8   3        0.20        0.07      1.78 o 
  -2   8   3      140.22      152.90      3.18 o 
  -1   8   3      455.84      416.94     15.80 o 
   0   8   3      527.85      579.77     11.95 o 
   1   8   3       37.14       32.25      2.79 o 
   2   8   3       91.75       93.37      3.19 o 
   3   8   3        0.19        0.59      1.75 o 
  -3   9   3       12.02        8.52      1.78 o 
  -2   9   3       31.92       29.78      1.96 o 
  -1   9   3        0.41        1.66      4.28 o 
   0   9   3      142.80      145.03      9.17 o 
   1   9   3      291.52      308.89      9.98 o 
   2   9   3        1.10        1.13      2.10 o 
   3   9   3       13.29       12.73      1.76 o 
  -3  10   3      116.03      112.41      3.51 o 
  -2  10   3       51.17       51.74      2.71 o 
  -1  10   3       76.22       71.53      3.60 o 
   0  10   3      217.90      209.00     15.02 o 
   1  10   3      299.74      326.77      9.10 o 
   2  10   3        4.73        4.83      2.10 o 
   3  10   3        4.33        2.15      1.50 o 
  -3  11   3        0.04        0.55      1.73 o 
  -2  11   3       36.95       33.33      2.77 o 
  -1  11   3        8.17        5.61      2.29 o 
   0  11   3       28.31       27.66      2.21 o 
   1  11   3       28.28       25.33      2.60 o 
   2  11   3       26.05       22.42      2.68 o 
  -2  12   3      101.45      110.69      4.27 o 
  -1  12   3      118.75      123.94      3.83 o 
   0  12   3      114.35      116.35      3.45 o 
   1  12   3       74.99       72.25      3.61 o 
   2  12   3       19.73       17.16      3.35 o 
  -2  13   3        2.27        1.90      1.85 o 
  -1  13   3       52.82       46.00      2.42 o 
   0  13   3        0.37        0.81      1.76 o 
   1  13   3        0.19        0.77      1.99 o 
   2  13   3        8.06        6.19      6.50 o 
  -1  14   3       85.41       83.90      4.71 o 
   0  14   3      118.88      123.76      3.51 o 
   1  14   3       17.07       18.95      2.42 o 
   0  15   3       13.70       11.13      1.76 o 
  -2   0   4      271.23      237.27      8.36 o 
  -1   0   4      162.01      154.25      4.39 o 
   0   0   4     2655.07     2552.32     45.81 o 
   1   0   4       81.58       72.68      2.90 o 
   2   0   4      340.99      379.01     13.23 o 
   3   0   4      104.48      109.81      4.74 o 
   4   0   4        0.21       -0.09      2.37 o 
  -3   1   4        1.26        0.87      3.87 o 
  -2   1   4      137.37      116.70      6.18 o 
  -1   1   4        4.62        3.11      0.50 o 
   0   1   4       89.33       88.37      2.04 o 
   1   1   4       57.28       57.77      2.75 o 
   2   1   4       12.57        8.36      1.95 o 
   3   1   4       92.42       93.92      2.99 o 
   4   1   4        3.36        1.53      2.06 o 
  -3   2   4      385.33      365.65      8.29 o 
  -2   2   4      369.03      355.09     20.42 o 
  -1   2   4     1671.62     1613.39     23.62 o 
   0   2   4       18.54       19.34      1.15 o 
   1   2   4       11.99        9.35      2.29 o 
   2   2   4      193.65      195.39      5.42 o 
   3   2   4       16.55       19.09      1.94 o 
   4   2   4        0.20       -0.01      2.11 o 
  -4   3   4        5.33        5.52      2.76 o 
  -3   3   4       27.03       26.41      2.64 o 
  -2   3   4      295.57      313.21     11.71 o 
  -1   3   4      367.87      396.74      7.06 o 
   0   3   4       60.54       53.67      2.13 o 
   1   3   4       12.61       10.64      2.51 o 
   2   3   4       16.62       15.37      1.92 o 
   3   3   4       10.77       10.42      1.74 o 
   4   3   4      178.64      170.35      9.72 o 
  -4   4   4       33.81       31.30      2.68 o 
  -3   4   4       61.82       62.20      3.57 o 
  -2   4   4     1106.85     1146.46     33.58 o 
  -1   4   4      207.63      170.27      3.78 o 
   0   4   4      552.70      499.07      7.25 o 
   1   4   4      238.71      244.66      9.07 o 
   2   4   4      128.59      125.48      6.24 o 
   3   4   4       12.63       12.49      1.79 o 
   4   4   4       30.43       29.22      2.20 o 
  -4   5   4        1.98       -0.13      1.88 o 
  -3   5   4      144.71      154.42      7.76 o 
  -2   5   4      294.49      331.11     16.25 o 
  -1   5   4      105.20      104.28      3.76 o 
   0   5   4       20.08       19.75      2.05 o 
   1   5   4      108.21      133.29      5.01 o 
   2   5   4       21.96       18.17      1.84 o 
   3   5   4      390.08      402.71     17.69 o 
   4   5   4        1.17       -0.74      1.69 o 
  -4   6   4        3.36        4.72      1.74 o 
  -3   6   4       67.28       76.20      3.11 o 
  -2   6   4      274.52      262.82     23.69 o 
  -1   6   4     1130.57     1126.45     43.11 o 
   0   6   4      300.35      297.25      9.62 o 
   1   6   4      481.06      436.74     12.66 o 
   2   6   4       70.63       65.05      2.82 o 
   3   6   4      222.69      229.69      7.45 o 
  -4   7   4      163.89      165.69      5.37 o 
  -3   7   4       50.90       55.52      2.65 o 
  -2   7   4       17.67       16.20      2.47 o 
  -1   7   4       38.83       42.78      3.23 o 
   0   7   4       57.83       63.42      3.81 o 
   1   7   4      143.40      128.98      5.53 o 
   2   7   4     1117.07     1166.52     14.79 o 
   3   7   4        7.32        7.38      1.94 o 
  -3   8   4      107.15      110.45      3.51 o 
  -2   8   4      163.35      152.99      3.55 o 
  -1   8   4      393.35      421.45     16.48 o 
   0   8   4      858.13      835.44     26.37 o 
   1   8   4      382.59      386.01      7.41 o 
   2   8   4      250.20      258.19      6.12 o 
   3   8   4        1.31        1.12      1.64 o 
  -3   9   4       95.73       94.74      2.79 o 
  -2   9   4       18.55       17.31      1.64 o 
  -1   9   4        5.11        4.67      2.04 o 
   0   9   4        2.81        1.46      2.96 o 
   1   9   4      591.11      585.83     10.93 o 
   2   9   4       14.15       12.69      2.23 o 
   3   9   4       79.75       82.93      5.46 o 
  -3  10   4       54.54       54.10      2.53 o 
  -2  10   4      170.07      165.44      6.74 o 
  -1  10   4      302.78      335.50      8.54 o 
   0  10   4      618.48      621.51     17.17 o 
   1  10   4      226.28      218.10      5.92 o 
   2  10   4       48.95       48.83      2.50 o 
   3  10   4        9.20        7.55      1.50 o 
  -3  11   4        0.78        1.10      1.65 o 
  -2  11   4       73.04       66.05      3.78 o 
  -1  11   4        2.00        1.80      2.13 o 
   0  11   4      326.22      333.26      7.40 o 
   1  11   4        0.43       -0.30      2.12 o 
   2  11   4       45.58       48.00      3.76 o 
  -2  12   4       77.19       86.24      5.91 o 
  -1  12   4      333.03      353.03      5.48 o 
   0  12   4      125.13      119.75      2.94 o 
   1  12   4      121.86      120.82      4.35 o 
   2  12   4       17.79       18.18      4.67 o 
  -2  13   4        0.12       -0.51      1.72 o 
  -1  13   4        6.42        8.41      1.78 o 
   0  13   4        0.84       -0.24      1.71 o 
   1  13   4       34.87       33.09      3.18 o 
   2  13   4       13.69       10.30      9.68 o 
  -1  14   4       11.79       14.89      1.90 o 
   0  14   4       76.56       79.68      2.79 o 
   1  14   4       67.04       67.79      4.77 o 
  -3   1   5       33.99       41.31      3.18 o 
  -2   1   5      142.57      137.73      9.32 o 
  -1   1   5     2266.23     2319.05     55.04 o 
   0   1   5     1791.94     1800.92     23.34 o 
   1   1   5     1071.54     1089.42     16.88 o 
   2   1   5     1076.18     1075.49     11.00 o 
   3   1   5      488.61      489.41      8.21 o 
   4   1   5       22.06       19.76      2.93 o 
  -3   2   5       32.47       33.39      2.23 o 
  -2   2   5        1.75        1.52      1.73 o 
  -1   2   5       30.51       29.17      1.48 o 
   0   2   5      792.58      802.27      9.31 o 
   1   2   5      378.80      457.10     13.65 o 
   2   2   5        0.44        0.15      1.46 o 
   3   2   5       32.71       33.10      2.13 o 
   4   2   5        4.75        3.26      2.00 o 
  -4   3   5       17.69       22.09      3.37 o 
  -3   3   5        8.27        6.38      2.02 o 
  -2   3   5       24.94       20.49      4.56 o 
  -1   3   5      533.72      537.76      8.04 o 
   0   3   5     2722.71     2889.88     33.31 o 
   1   3   5     1898.71     2084.25     46.05 o 
   2   3   5      512.94      492.25      6.53 o 
   3   3   5       63.45       58.24      2.32 o 
   4   3   5       68.80       66.30      3.93 o 
  -4   4   5        0.45        0.15      2.28 o 
  -3   4   5        1.49       -0.42      1.73 o 
  -2   4   5        4.14        3.27      3.02 o 
  -1   4   5      225.79      192.51      4.06 o 
   0   4   5      181.01      210.33      4.30 o 
   1   4   5      620.00      667.84     11.37 o 
   2   4   5       12.28       10.82      1.73 o 
   3   4   5       32.33       35.33      1.96 o 
   4   4   5       97.07       84.10      3.16 o 
  -4   5   5       36.13       38.36      2.80 o 
  -3   5   5        0.58       -0.48      1.48 o 
  -2   5   5        0.00        0.68      3.17 o 
  -1   5   5       57.17       53.06      5.31 o 
   0   5   5     1125.67     1174.46     21.14 o 
   1   5   5     1331.30     1426.83     20.72 o 
   2   5   5      283.08      282.85      5.42 o 
   3   5   5        3.80        2.49      1.69 o 
  -4   6   5        7.97        8.82      2.32 o 
  -3   6   5        9.54       11.37      1.69 o 
  -2   6   5        2.08        3.35      2.58 o 
  -1   6   5       62.70       73.73      7.10 o 
   0   6   5      224.46      219.92      7.53 o 
   1   6   5      140.60      140.68      4.53 o 
   2   6   5       57.52       55.25      2.29 o 
   3   6   5      157.02      173.91      4.14 o 
  -4   7   5       14.51       15.33      2.28 o 
  -3   7   5       26.52       24.14      1.85 o 
  -2   7   5       19.27       20.35      1.49 o 
  -1   7   5        1.70        1.35      2.70 o 
   0   7   5       75.44       71.64      5.54 o 
   1   7   5      542.58      516.28      9.92 o 
   2   7   5        0.76        0.85      1.57 o 
   3   7   5       39.94       39.31      2.36 o 
  -3   8   5        3.85        4.44      1.74 o 
  -2   8   5        0.84        0.75      1.37 o 
  -1   8   5       20.95       25.93      6.21 o 
   0   8   5      147.24      156.74      9.60 o 
   1   8   5       31.25       27.04      3.08 o 
   2   8   5      453.61      478.16      5.82 o 
   3   8   5       47.47       47.70      3.17 o 
  -3   9   5        7.37        7.61      1.77 o 
  -2   9   5       73.07       67.01      2.60 o 
  -1   9   5       15.74       16.84      4.16 o 
   0   9   5       34.73       28.08      3.47 o 
   1   9   5      302.26      292.04      6.54 o 
   2   9   5       89.19       82.64      3.53 o 
   3   9   5       55.18       59.39      2.25 o 
  -3  10   5        9.22       11.44      1.88 o 
  -2  10   5       16.39       18.33      2.61 o 
  -1  10   5       25.48       28.93      2.57 o 
   0  10   5       47.72       41.56      2.72 o 
   1  10   5      509.77      528.24      9.43 o 
   2  10   5        6.34        4.94      2.27 o 
   3  10   5        0.05        0.21      1.40 o 
  -3  11   5        3.46        2.90      1.58 o 
  -2  11   5        2.96        1.56      2.08 o 
  -1  11   5        0.74        0.93      2.14 o 
   0  11   5      339.70      344.67      9.32 o 
   1  11   5        0.23       -0.29      2.12 o 
   2  11   5       28.54       29.90      4.34 o 
  -2  12   5       39.62       42.51      2.87 o 
  -1  12   5      176.32      192.26      5.27 o 
   0  12   5      116.62      118.38      4.09 o 
   1  12   5        2.36        2.33      2.07 o 
   2  12   5       31.90       32.93      5.96 o 
  -2  13   5        0.22       -0.41      1.48 o 
  -1  13   5      184.44      181.77      8.66 o 
   0  13   5        0.03        0.31      1.71 o 
   1  13   5        0.15        0.49      1.94 o 
  -1  14   5       71.69       76.39      2.61 o 
   0  14   5       58.53       62.36      2.38 o 
   1  14   5       19.76       23.26      3.03 o 
  -3   0   6      495.88      472.48      8.78 o 
  -2   0   6     1206.83      979.03     27.29 o 
  -1   0   6     6572.74     7046.40    139.74 o 
   0   0   6     2337.98     2474.21     40.98 o 
   1   0   6      255.78      224.50      5.85 o 
   2   0   6      144.41      138.48      6.51 o 
   3   0   6       39.16       42.83      3.51 o 
   4   0   6        2.15        0.37      2.50 o 
  -3   1   6        0.40        0.14      2.35 o 
  -2   1   6      185.95      206.02      9.18 o 
  -1   1   6      623.30      705.46     12.51 o 
   0   1   6      233.73      245.88      3.48 o 
   1   1   6      651.92      761.61     12.01 o 
   2   1   6      592.61      687.10      9.03 o 
   3   1   6       23.40       20.86      1.97 o 
   4   1   6        0.86        0.92      1.75 o 
  -3   2   6      200.28      189.38      3.07 o 
  -2   2   6     1702.75     1650.42     24.77 o 
  -1   2   6     2456.95     2590.80     34.29 o 
   0   2   6     2895.11     3081.59     38.88 o 
   1   2   6      827.60      930.59     24.32 o 
   2   2   6      104.12      108.34      3.25 o 
   3   2   6        2.52        0.77      1.65 o 
   4   2   6       12.77        7.69      1.98 o 
  -4   3   6        2.80        2.41      2.28 o 
  -3   3   6       27.41       26.67      1.89 o 
  -2   3   6       80.29       79.12      5.74 o 
  -1   3   6       18.20       18.20      2.69 o 
   0   3   6     2184.11     2527.32     29.00 o 
   1   3   6      495.77      592.57     18.90 o 
   2   3   6       16.02       12.36      1.95 o 
   3   3   6       28.06       27.78      1.99 o 
   4   3   6        0.65       -0.53      2.48 o 
  -4   4   6       42.17       44.74      3.34 o 
  -3   4   6      189.34      184.13      3.92 o 
  -2   4   6      609.39      617.81     17.64 o 
  -1   4   6      368.19      329.56      6.65 o 
   0   4   6     2295.86     2429.57     28.87 o 
   1   4   6     1976.58     2143.21     23.28 o 
   2   4   6       12.28       12.25      1.82 o 
   3   4   6       61.70       62.35      2.24 o 
  -4   5   6       11.13       10.55      1.98 o 
  -3   5   6        0.64        1.68      1.44 o 
  -2   5   6       17.17       10.60      3.84 o 
  -1   5   6        0.11        1.17      2.06 o 
   0   5   6      406.76      476.54      7.92 o 
   1   5   6       33.66       34.18      2.33 o 
   2   5   6        4.88        5.99      1.51 o 
   3   5   6        5.66        5.79      1.67 o 
  -4   6   6       22.66       24.87      2.31 o 
  -3   6   6       81.91       82.84      2.42 o 
  -2   6   6       17.21       12.22      3.37 o 
  -1   6   6     1637.78     1586.36     46.10 o 
   0   6   6      364.86      331.16     12.32 o 
   1   6   6       56.09       52.95      3.12 o 
   2   6   6      993.37      957.20     16.03 o 
   3   6   6       98.16      104.39      4.10 o 
  -4   7   6        0.59        1.65      1.62 o 
  -3   7   6        7.15        6.36      1.48 o 
  -2   7   6        0.11        1.23      1.37 o 
  -1   7   6      355.19      384.70     20.33 o 
   0   7   6       76.41       79.28      4.41 o 
   1   7   6      178.20      166.20      6.19 o 
   2   7   6       18.67       18.69      1.88 o 
   3   7   6        2.84        1.00      1.62 o 
  -3   8   6       36.48       42.49      3.43 o 
  -2   8   6      321.67      315.10      9.81 o 
  -1   8   6       22.20       21.08      6.43 o 
   0   8   6      211.14      202.06      5.85 o 
   1   8   6      425.03      423.85     11.21 o 
   2   8   6      157.52      166.25      4.40 o 
   3   8   6       39.11       34.38      1.98 o 
  -3   9   6        2.82        2.97      1.54 o 
  -2   9   6       32.64       26.76      2.06 o 
  -1   9   6        8.99       10.39      2.22 o 
   0   9   6      870.18      877.87     23.19 o 
   1   9   6       52.77       48.63      2.93 o 
   2   9   6       23.36       22.56      2.67 o 
   3   9   6        4.79        4.27      1.46 o 
  -3  10   6       58.80       60.44      2.15 o 
  -2  10   6       87.76       91.15      8.26 o 
  -1  10   6       54.86       57.15      3.90 o 
   0  10   6       71.10       65.81      3.60 o 
   1  10   6       60.29       65.67      4.27 o 
   2  10   6        0.16       -0.40      2.10 o 
  -3  11   6        0.01       -0.09      1.42 o 
  -2  11   6        8.64        5.99      2.02 o 
  -1  11   6      203.79      205.07      5.33 o 
   0  11   6      122.81      113.92      4.43 o 
   1  11   6      325.24      327.15     12.43 o 
   2  11   6        7.07        4.74      2.53 o 
  -2  12   6       18.91       19.30      2.26 o 
  -1  12   6       92.61       88.31      4.57 o 
   0  12   6       28.48       28.68      2.82 o 
   1  12   6       14.03       13.80      2.30 o 
   2  12   6        1.52        1.31      4.31 o 
  -2  13   6       61.09       60.96      2.46 o 
  -1  13   6       37.73       37.72      2.43 o 
   0  13   6       12.70       13.50      2.11 o 
   1  13   6        9.67       10.01      3.73 o 
  -1  14   6       12.60       10.87      1.68 o 
   0  14   6        2.72        1.14      1.84 o 
  -3   1   7       21.80       23.13      2.71 o 
  -2   1   7       33.94       31.49      3.20 o 
  -1   1   7       60.15       92.89      4.02 o 
   0   1   7      224.52      203.97      3.73 o 
   1   1   7     2093.73     2427.65     38.29 o 
   2   1   7      598.04      590.16     13.08 o 
   3   1   7       72.01       75.03      2.74 o 
  -3   2   7        0.97        2.08      1.78 o 
  -2   2   7      253.74      232.48      7.93 o 
  -1   2   7      233.16      304.49     14.33 o 
   0   2   7     1384.81     1673.58     20.65 o 
   1   2   7       40.73       46.58      4.88 o 
   2   2   7        0.17        0.96      1.73 o 
   3   2   7       24.96       26.03      2.02 o 
  -4   3   7        0.29       -0.14      2.09 o 
  -3   3   7       44.75       37.14      2.30 o 
  -2   3   7       23.26       20.43      3.07 o 
  -1   3   7      173.53      162.85     13.22 o 
   0   3   7     1527.55     1656.05     20.49 o 
   1   3   7       84.34       63.25      3.54 o 
   2   3   7      221.12      196.99      4.37 o 
   3   3   7      242.01      238.49      8.50 o 
  -4   4   7        0.31        0.36      1.94 o 
  -3   4   7      206.64      194.52      3.99 o 
  -2   4   7        4.09        9.94      3.08 o 
  -1   4   7       20.56       31.91      2.83 o 
   0   4   7      211.41      251.18      6.38 o 
   1   4   7      383.10      402.96     10.09 o 
   2   4   7        0.42        1.91      1.38 o 
   3   4   7        7.93        9.72      1.62 o 
  -4   5   7       16.26       15.54      2.03 o 
  -3   5   7       22.67       28.45      1.88 o 
  -2   5   7       70.53       64.19      8.36 o 
  -1   5   7      890.42      755.16     66.63 o 
   0   5   7      174.73      126.89      9.24 o 
   1   5   7      175.61      166.55     10.40 o 
   2   5   7      118.37      117.05      2.73 o 
   3   5   7       36.37       36.68      2.00 o 
  -4   6   7        3.92        3.63      1.77 o 
  -3   6   7        3.72        3.03      1.61 o 
  -2   6   7       48.86       39.54      2.42 o 
  -1   6   7       31.27       36.01      4.77 o 
   0   6   7       42.93       34.78      4.53 o 
   1   6   7       81.53       97.27      6.19 o 
   2   6   7        2.00        2.37      1.51 o 
   3   6   7       38.29       38.27      1.87 o 
  -4   7   7        3.59        1.93      1.56 o 
  -3   7   7        0.57       -0.41      1.64 o 
  -2   7   7        8.23        7.43      1.50 o 
  -1   7   7      376.40      436.97     19.70 o 
   0   7   7       46.68       48.29      3.07 o 
   1   7   7      218.47      203.81      6.29 o 
   2   7   7      155.81      149.78      4.86 o 
   3   7   7        5.71        8.23      1.97 o 
  -3   8   7        9.20        8.29      1.68 o 
  -2   8   7       29.17       29.88      2.08 o 
  -1   8   7      275.45      281.18     15.99 o 
   0   8   7        6.85        7.11      2.85 o 
   1   8   7      271.25      271.43      5.76 o 
   2   8   7        2.49        2.27      2.08 o 
   3   8   7       24.43       22.62      1.73 o 
  -3   9   7       16.15       16.60      1.66 o 
  -2   9   7        1.43        1.38      1.72 o 
  -1   9   7       80.36       79.11      4.97 o 
   0   9   7      452.73      465.58      9.61 o 
   1   9   7       64.91       63.50      3.14 o 
   2   9   7       45.93       43.75      3.10 o 
   3   9   7      109.58      109.72      4.52 o 
  -3  10   7       82.26       91.18      2.57 o 
  -2  10   7       53.50       53.03      3.80 o 
  -1  10   7        1.50        1.53      3.01 o 
   0  10   7      480.68      501.67     11.90 o 
   1  10   7        0.90        1.18      3.15 o 
   2  10   7        6.64        4.42      2.08 o 
  -2  11   7       22.32       22.06      3.03 o 
  -1  11   7       23.72       26.88      2.48 o 
   0  11   7       17.33       16.68      2.25 o 
   1  11   7      363.91      377.11     11.33 o 
   2  11   7       42.01       39.93      2.89 o 
  -2  12   7       25.85       25.37      2.20 o 
  -1  12   7      307.07      339.08      9.82 o 
   0  12   7       14.97       15.92      2.28 o 
   1  12   7       13.03       12.53      3.04 o 
   2  12   7       60.18       44.91     10.41 o 
  -2  13   7       50.84       59.24      6.10 o 
  -1  13   7       68.01       69.29      2.62 o 
   0  13   7       18.12       17.39      1.99 o 
   1  13   7       26.01       22.64      4.30 o 
  -1  14   7        0.50        0.13      1.55 o 
   0  14   7        6.90        8.31      1.99 o 
  -4   0   8       32.20       38.82      4.38 o 
  -3   0   8      154.02      156.90      6.33 o 
  -2   0   8     3238.21     3300.60     67.61 o 
  -1   0   8       24.12       49.49      4.63 o 
   0   0   8      577.89      543.24     14.80 o 
   1   0   8      572.75      602.58     18.50 o 
   2   0   8      382.69      384.81      7.95 o 
   3   0   8        0.03        0.28      2.30 o 
  -4   1   8        3.14        1.55      2.06 o 
  -3   1   8       49.77       48.80      2.57 o 
  -2   1   8       80.49       89.89      3.57 o 
  -1   1   8       27.75       33.76      2.40 o 
   0   1   8      143.96      162.33      4.78 o 
   1   1   8      355.86      398.95      8.49 o 
   2   1   8       52.66       51.89      2.61 o 
   3   1   8       13.07       13.10      1.80 o 
  -4   2   8       99.43      124.12      5.28 o 
  -3   2   8      402.19      386.75      5.47 o 
  -2   2   8       74.55       65.36      5.48 o 
  -1   2   8     2949.81     3299.49     54.76 o 
   0   2   8      275.56      259.46      4.62 o 
   1   2   8      489.10      531.83     15.39 o 
   2   2   8       86.33       89.20      2.45 o 
   3   2   8        3.30        2.04      1.57 o 
  -4   3   8      108.09      123.40      5.46 o 
  -3   3   8       65.11       63.17      2.25 o 
  -2   3   8       12.54       10.87      2.74 o 
  -1   3   8        5.13        3.68      1.83 o 
   0   3   8      387.85      452.44      7.57 o 
   1   3   8      128.70      127.80      4.89 o 
   2   3   8       67.10       61.02      2.23 o 
   3   3   8        0.28       -0.85      1.48 o 
  -4   4   8        9.82        8.88      1.92 o 
  -3   4   8       90.54       95.18      2.91 o 
  -2   4   8      320.42      329.72     16.51 o 
  -1   4   8      593.60      492.86     33.36 o 
   0   4   8     2574.84     2881.72     58.81 o 
   1   4   8      169.62      171.31      4.08 o 
   2   4   8        0.12        1.68      1.46 o 
   3   4   8        1.00        1.43      1.56 o 
  -4   5   8        5.19        3.40      1.67 o 
  -3   5   8      237.82      246.62      4.86 o 
  -2   5   8      104.42       97.43      6.28 o 
  -1   5   8      856.30      859.22     14.36 o 
   0   5   8      284.06      277.53     11.59 o 
   1   5   8        0.58        1.69      2.02 o 
   2   5   8       76.02       68.48      2.46 o 
   3   5   8        9.30        8.12      1.58 o 
  -4   6   8        3.88        2.58      1.55 o 
  -3   6   8        0.71        0.80      1.60 o 
  -2   6   8      317.48      281.54      7.60 o 
  -1   6   8      780.08      850.91     16.30 o 
   0   6   8      359.43      356.29      9.41 o 
   1   6   8      239.25      249.73      7.62 o 
   2   6   8        1.16        2.14      1.58 o 
   3   6   8        2.30        0.99      1.37 o 
  -3   7   8        4.56        3.79      1.58 o 
  -2   7   8     1514.53     1501.19     47.05 o 
   0   7   8       55.93       57.39      3.97 o 
   1   7   8      237.70      239.28      4.62 o 
   2   7   8        1.00        1.89      1.97 o 
   3   7   8        4.45        4.41      1.94 o 
  -3   8   8      118.07      118.60      4.54 o 
  -2   8   8       42.35       39.98      2.04 o 
  -1   8   8       15.77       13.52      2.44 o 
   0   8   8      341.44      341.29     12.35 o 
   1   8   8        0.39        0.31      2.25 o 
   2   8   8       49.61       44.93      2.61 o 
   3   8   8        0.11       -0.35      1.35 o 
  -3   9   8       36.05       34.15      2.77 o 
  -2   9   8        7.97        8.35      1.75 o 
  -1   9   8      792.68      792.97      9.74 o 
   0   9   8        5.65        2.71      2.21 o 
   1   9   8       33.14       31.02      3.24 o 
   2   9   8       23.21       24.04      2.14 o 
  -3  10   8       17.91       20.58      1.60 o 
  -2  10   8       28.70       27.99      1.94 o 
  -1  10   8       86.21       87.11      3.81 o 
   0  10   8      261.55      264.78      6.14 o 
   1  10   8      144.95      145.60      6.07 o 
   2  10   8       13.04       10.65      2.65 o 
  -2  11   8        4.41        3.70      1.79 o 
  -1  11   8        8.10        8.33      2.02 o 
   0  11   8      496.49      521.45      8.80 o 
   1  11   8        2.68        3.85      2.51 o 
   2  11   8       33.39       32.65      3.21 o 
  -2  12   8       37.07       39.19      3.76 o 
  -1  12   8       30.85       32.86      2.10 o 
   0  12   8       31.27       30.76      2.15 o 
   1  12   8       40.27       37.63      3.78 o 
  -1  13   8       15.70       15.30      2.00 o 
   0  13   8       19.40       21.42      2.21 o 
   1  13   8      229.81      213.44     17.26 o 
  -4   1   9        5.54        6.00      2.03 o 
  -3   1   9        0.97        2.71      2.12 o 
  -2   1   9        0.43        1.01      2.33 o 
  -1   1   9        1.60        2.76      1.79 o 
   0   1   9      321.70      344.74      7.01 o 
   1   1   9      157.66      150.98      5.10 o 
   2   1   9      152.80      142.65      6.36 o 
   3   1   9       43.67       46.45      2.20 o 
  -4   2   9        0.96        1.53      1.83 o 
  -3   2   9      184.16      187.16      3.31 o 
  -2   2   9       57.86       49.57      4.86 o 
  -1   2   9      167.33      219.85      7.97 o 
   0   2   9        1.50        0.71      1.31 o 
   1   2   9       99.20      113.10      6.38 o 
   2   2   9        4.57        5.38      1.72 o 
   3   2   9       13.66       12.24      1.67 o 
  -4   3   9       67.40       77.17      4.66 o 
  -3   3   9       23.76       20.75      1.69 o 
  -2   3   9       27.19       23.07      4.10 o 
  -1   3   9      526.32      535.34     11.03 o 
   0   3   9       50.52       80.57      2.95 o 
   1   3   9      230.03      240.48      7.86 o 
   2   3   9      131.37      127.14      2.99 o 
   3   3   9       97.59       96.91      2.54 o 
  -4   4   9      188.09      196.88      6.93 o 
  -3   4   9      118.17      109.27      3.20 o 
  -2   4   9       32.89       28.88      5.28 o 
  -1   4   9       99.98       86.11      3.99 o 
   0   4   9       39.72       46.19      3.41 o 
   1   4   9        1.97        5.39      2.86 o 
   2   4   9       18.97       17.73      1.71 o 
   3   4   9       13.16       11.84      1.64 o 
  -4   5   9       20.38       18.70      1.75 o 
  -3   5   9      458.59      460.82      6.92 o 
  -2   5   9       76.07       62.69      2.63 o 
  -1   5   9       20.36       27.62      4.53 o 
   0   5   9      488.57      498.70     18.03 o 
   1   5   9       43.01       41.88      2.99 o 
   2   5   9      111.44      109.69      3.19 o 
   3   5   9       52.98       56.90      2.19 o 
  -4   6   9        2.75        2.06      1.37 o 
  -3   6   9       71.38       73.50      3.65 o 
  -2   6   9      709.81      641.41     10.31 o 
  -1   6   9      246.32      258.54     28.74 o 
   0   6   9       70.47       71.82      5.49 o 
   1   6   9        9.43       10.08      2.21 o 
   2   6   9       34.98       35.14      2.17 o 
   3   6   9        5.69        4.58      1.56 o 
  -3   7   9        0.31        0.45      1.45 o 
  -2   7   9      350.91      339.55      4.86 o 
  -1   7   9      106.31       88.92     56.75 o 
   0   7   9      114.04      111.71      6.53 o 
   1   7   9      276.79      261.22      4.97 o 
   2   7   9       75.20       75.78      2.67 o 
   3   7   9       23.44       22.18      1.66 o 
  -3   8   9       78.86       79.56      2.15 o 
  -2   8   9      133.08      128.98      5.48 o 
  -1   8   9     1111.38     1122.66     30.36 o 
   0   8   9       27.31       24.52      3.63 o 
   1   8   9       52.21       52.58      3.07 o 
   2   8   9        0.05       -1.14      1.98 o 
  -3   9   9        8.29        4.17      1.25 o 
  -2   9   9        1.15        2.23      1.64 o 
  -1   9   9      664.39      670.91      8.20 o 
   0   9   9      202.69      191.96      4.99 o 
   1   9   9      121.97      111.27      6.46 o 
   2   9   9       88.82       87.58      6.62 o 
  -3  10   9       79.18       89.29      2.21 o 
  -2  10   9      136.12      127.68      6.83 o 
  -1  10   9       35.06       34.82      2.67 o 
   0  10   9      252.69      238.32      7.29 o 
   1  10   9        9.51        9.04      2.67 o 
   2  10   9       28.43       25.89      2.49 o 
  -2  11   9       22.44       28.04      3.06 o 
  -1  11   9       22.87       23.31      2.16 o 
   0  11   9      286.35      283.73      6.80 o 
   1  11   9      201.09      218.25      9.61 o 
   2  11   9       58.14       59.76      4.01 o 
  -2  12   9      101.66      124.81     20.51 o 
  -1  12   9        9.02        9.87      1.83 o 
   0  12   9        1.19        0.44      1.78 o 
   1  12   9       90.66       99.90      4.60 o 
  -1  13   9       27.83       31.93      2.12 o 
   0  13   9       75.48       80.26      3.25 o 
  -4   0  10       34.51       44.06      3.95 o 
  -3   0  10      298.28      295.89     17.08 o 
  -2   0  10        4.92        3.55      4.44 o 
  -1   0  10        7.52        4.02      3.46 o 
   0   0  10       15.17       11.17      2.84 o 
   1   0  10       47.31       43.24      5.15 o 
   2   0  10       16.70       20.44      2.71 o 
   3   0  10        5.32        3.91      2.23 o 
  -4   1  10        4.03        2.34      1.65 o 
  -3   1  10       25.00       21.68      2.64 o 
  -2   1  10      128.60      145.76     10.40 o 
  -1   1  10        3.31        1.54      1.86 o 
   0   1  10      178.66      179.35      6.24 o 
   1   1  10       11.99        8.82      2.68 o 
   2   1  10        0.20        0.20      1.63 o 
   3   1  10        0.56        1.22      1.44 o 
  -4   2  10      276.56      297.94      7.46 o 
  -3   2  10       38.33       37.25      2.06 o 
  -2   2  10       64.70       75.45      5.07 o 
  -1   2  10       91.98       77.06      6.27 o 
   0   2  10        8.65        9.87      1.95 o 
   1   2  10       37.47       37.60      3.43 o 
   2   2  10       43.83       44.57      2.18 o 
   3   2  10        0.58       -0.08      1.42 o 
  -4   3  10       93.25      110.80      8.22 o 
  -3   3  10       89.35       86.47      3.20 o 
  -2   3  10        0.32        0.37      3.06 o 
  -1   3  10       10.58        9.34      2.64 o 
   0   3  10        8.87       11.23      2.14 o 
   1   3  10      177.86      189.91      5.04 o 
   2   3  10       38.53       38.19      2.01 o 
   3   3  10       43.01       45.22      2.76 o 
  -4   4  10        0.99       -0.38      1.11 o 
  -3   4  10      390.29      408.80      6.17 o 
  -2   4  10      359.30      313.10     11.35 o 
  -1   4  10       78.81       95.40      3.88 o 
   0   4  10        1.12        2.41      2.22 o 
   1   4  10       14.48       10.19      2.78 o 
   2   4  10        0.57        0.64      1.79 o 
   3   4  10       42.60       45.30      1.97 o 
  -4   5  10        2.19        2.02      1.08 o 
  -3   5  10      170.31      172.48      4.19 o 
  -2   5  10        2.76        1.99      1.50 o 
  -1   5  10        1.67       12.10      4.30 o 
   0   5  10      143.28      127.64      9.82 o 
   1   5  10       68.54       69.73      2.66 o 
   2   5  10      159.65      154.90      3.65 o 
   3   5  10       23.34       22.03      1.66 o 
  -3   6  10       13.94       14.08      1.62 o 
  -2   6  10      815.65      774.72      9.02 o 
  -1   6  10      247.84      278.71     17.69 o 
   0   6  10       12.78        6.94      3.34 o 
   1   6  10       32.16       29.07      2.59 o 
   2   6  10       10.59       10.93      2.22 o 
   3   6  10        1.10       -0.04      1.33 o 
  -3   7  10       55.03       51.55      2.07 o 
  -2   7  10      147.79      147.10      4.69 o 
  -1   7  10        2.73        2.35      2.40 o 
   0   7  10       21.16       19.17      3.43 o 
   1   7  10      217.10      205.59      5.16 o 
   2   7  10       71.50       74.25      2.97 o 
  -3   8  10      107.64      107.98      4.28 o 
  -2   8  10        1.69        1.63      1.61 o 
  -1   8  10      493.52      473.73     32.34 o 
   0   8  10      274.19      273.00      8.04 o 
   1   8  10       42.88       39.73      3.71 o 
   2   8  10        0.12       -0.32      1.78 o 
  -3   9  10        7.86        6.58      2.19 o 
  -2   9  10       17.74       17.26      1.82 o 
  -1   9  10        0.42        1.53      2.16 o 
   0   9  10       52.46       52.51      4.74 o 
   1   9  10       45.02       46.54      3.73 o 
   2   9  10       50.83       51.72      4.16 o 
  -2  10  10       59.36       66.67      3.58 o 
  -1  10  10       14.00       14.79      2.14 o 
   0  10  10      413.95      432.73     13.12 o 
   1  10  10       42.79       39.30      2.85 o 
   2  10  10        3.35        2.18      1.87 o 
  -2  11  10       11.25       15.94      1.84 o 
  -1  11  10       35.29       35.55      2.58 o 
   0  11  10       50.29       51.99      3.47 o 
   1  11  10       37.00       43.16      3.14 o 
  -2  12  10       14.96       18.41      1.78 o 
  -1  12  10       91.50       86.97      5.30 o 
   0  12  10        6.95        8.34      2.70 o 
   1  12  10       80.02       81.80      3.99 o 
  -1  13  10       31.61       35.51      5.23 o 
   0  13  10       48.06       52.45      9.43 o 
  -4   1  11        1.14       -0.22      1.41 o 
  -3   1  11       18.92       19.92      2.63 o 
  -2   1  11      210.78      205.03      5.23 o 
  -1   1  11      865.21      990.01     21.87 o 
   0   1  11     1362.30     1490.27     23.78 o 
   1   1  11      753.65      845.53     26.23 o 
   2   1  11      345.56      361.05      9.08 o 
   3   1  11       84.89       86.11      2.67 o 
  -4   2  11        7.04        7.42      1.62 o 
  -3   2  11       16.56       14.69      1.82 o 
  -2   2  11        1.27        0.24      1.53 o 
  -1   2  11       51.44       53.09      4.18 o 
   0   2  11       62.53       73.20      6.40 o 
   1   2  11        9.43       15.19      3.63 o 
   2   2  11      112.45      117.95      3.43 o 
   3   2  11        6.82        5.46      1.53 o 
  -4   3  11       15.66       11.88      1.59 o 
  -3   3  11        5.27        4.79      1.62 o 
  -2   3  11      228.36      209.09      4.70 o 
  -1   3  11      712.52      720.67     15.11 o 
   0   3  11      650.76      763.28     19.18 o 
   1   3  11      500.86      476.90     28.54 o 
   2   3  11      263.79      266.07      5.54 o 
   3   3  11       38.04       37.82      2.04 o 
  -4   4  11       48.10       48.16      1.59 o 
  -3   4  11       34.81       38.75      2.50 o 
  -2   4  11       14.58       13.74      1.64 o 
  -1   4  11       14.99       10.03      2.78 o 
   0   4  11       25.84       34.16      3.40 o 
   1   4  11        2.52        3.53      2.12 o 
   2   4  11        6.47        5.18      1.94 o 
   3   4  11       83.84       79.33      2.31 o 
  -3   5  11       23.65       25.13      1.98 o 
  -2   5  11       61.18       54.92      2.25 o 
  -1   5  11      168.30      176.24      6.50 o 
   0   5  11      412.17      417.17     16.63 o 
   1   5  11      403.74      405.10      6.17 o 
   2   5  11       12.28       15.40      2.46 o 
   3   5  11       28.00       27.30      1.57 o 
  -3   6  11       97.69      111.35      5.02 o 
  -2   6  11        0.34        0.51      1.57 o 
  -1   6  11        9.19       10.70      2.28 o 
   0   6  11        9.41        8.04      3.53 o 
   1   6  11       51.77       43.46      2.78 o 
   2   6  11        0.17        0.19      2.01 o 
  -3   7  11       11.49       11.35      1.47 o 
  -2   7  11       60.14       60.86      2.88 o 
  -1   7  11       88.06       84.29     11.21 o 
   0   7  11      118.25      115.96     10.29 o 
   1   7  11       22.99       26.48      2.78 o 
   2   7  11      112.91      110.52      4.07 o 
  -3   8  11       14.86       15.80      1.56 o 
  -2   8  11       85.47       83.61      2.46 o 
  -1   8  11        0.27       -2.08      2.26 o 
   0   8  11       23.44       21.65      5.70 o 
   1   8  11        2.91        3.26      2.69 o 
   2   8  11        0.02        2.22      1.72 o 
  -3   9  11       17.55       22.05      2.36 o 
  -2   9  11       10.79        7.62      1.62 o 
  -1   9  11       61.61       71.70     16.60 o 
   0   9  11       16.64       18.77      2.97 o 
   1   9  11       35.73       36.54      3.27 o 
   2   9  11       12.41       11.64      1.69 o 
  -2  10  11       19.11       22.34      2.43 o 
  -1  10  11       89.55       81.34      5.38 o 
   0  10  11        4.14        3.87      2.56 o 
   1  10  11        2.21        1.59      1.99 o 
  -2  11  11       11.60       13.69      1.93 o 
  -1  11  11        2.28        3.05      2.19 o 
   0  11  11       21.03       20.36      3.11 o 
   1  11  11       22.68       25.41      2.98 o 
  -1  12  11       56.54       52.42      2.68 o 
   0  12  11       10.57        6.69      2.54 o 
  -4   0  12        5.32        3.49      1.77 o 
  -3   0  12      106.00      122.04      4.18 o 
  -2   0  12      507.56      475.91      7.48 o 
  -1   0  12       87.49       91.42      7.75 o 
   0   0  12      474.80      506.28     20.32 o 
   1   0  12      734.73      730.78     19.25 o 
   2   0  12       16.24       16.75      2.55 o 
   3   0  12       23.76       28.97      2.90 o 
  -4   1  12        0.01       -0.23      1.25 o 
  -3   1  12        4.43        3.53      1.64 o 
  -2   1  12        2.93        2.44      1.61 o 
  -1   1  12        9.55       11.96      2.91 o 
   0   1  12        4.87        3.76      2.68 o 
   1   1  12      203.60      221.78      5.56 o 
   2   1  12       49.33       49.90      2.18 o 
   3   1  12        4.43        3.24      1.44 o 
  -4   2  12       33.10       36.72      1.53 o 
  -3   2  12       85.07       81.28      2.78 o 
  -2   2  12      134.21      134.31      4.19 o 
  -1   2  12       80.04       81.09      5.15 o 
   0   2  12      379.90      438.59     16.19 o 
   1   2  12      187.72      210.10     13.16 o 
   2   2  12       25.62       27.52      2.21 o 
   3   2  12        0.53        0.07      1.45 o 
  -4   3  12        4.26        3.16      1.26 o 
  -3   3  12        6.04        8.55      1.65 o 
  -2   3  12        5.09        4.41      1.66 o 
  -1   3  12       45.51       44.93      4.13 o 
   0   3  12        5.95        5.25      4.06 o 
   1   3  12       14.37       19.64      2.31 o 
   2   3  12      225.73      232.34      4.99 o 
   3   3  12       71.78       72.63      4.68 o 
  -3   4  12       90.00       96.03      3.01 o 
  -2   4  12       65.92       62.10      2.32 o 
  -1   4  12      305.45      311.02      6.90 o 
   0   4  12       76.56       85.56      3.51 o 
   1   4  12        2.97        3.31      2.07 o 
   2   4  12       55.64       66.23      2.98 o 
  -3   5  12        0.37       -0.30      1.37 o 
  -2   5  12        9.14        8.35      1.72 o 
  -1   5  12       16.75       19.40      2.87 o 
   0   5  12       80.83       80.54      3.92 o 
   1   5  12       71.71       66.72      2.80 o 
   2   5  12       10.99        7.99      2.15 o 
  -3   6  12      133.29      138.69      3.45 o 
  -2   6  12      134.33      121.67      5.58 o 
  -1   6  12      146.06      162.77      6.69 o 
   0   6  12       58.00       54.17      5.99 o 
   1   6  12        2.03        0.82      2.37 o 
   2   6  12       22.50       21.32      2.12 o 
  -3   7  12        4.53        3.17      1.32 o 
  -2   7  12        6.68        7.63      1.72 o 
  -1   7  12       17.31       20.80      2.75 o 
   0   7  12       83.70       80.66     11.23 o 
   1   7  12        3.38        6.11      2.34 o 
   2   7  12       16.12       17.21      1.82 o 
  -3   8  12       44.72       51.48      2.71 o 
  -2   8  12      137.36      152.78      4.48 o 
  -1   8  12       57.07       57.18      3.28 o 
   0   8  12       30.43       34.29      4.28 o 
   1   8  12        0.13        0.25      2.55 o 
   2   8  12       10.45       11.90      1.65 o 
  -2   9  12        8.11        6.90      1.53 o 
  -1   9  12       74.56       75.08     16.03 o 
   0   9  12        1.52        3.49      3.09 o 
   1   9  12       16.95       18.16      2.52 o 
  -2  10  12       70.54       83.88      2.95 o 
  -1  10  12       25.48       25.79      2.77 o 
   0  10  12        0.88        2.23      2.82 o 
   1  10  12        1.87        0.72      2.07 o 
  -2  11  12       41.73       43.21      2.45 o 
  -1  11  12        2.24        2.25      2.16 o 
   0  11  12       41.18       44.02      3.51 o 
   1  11  12       36.92       41.59      6.23 o 
  -1  12  12       16.28       15.94      1.83 o 
   0  12  12        2.31        1.00      2.69 o 
  -3   1  13       23.86       25.14      2.15 o 
  -2   1  13      207.32      205.30      4.62 o 
  -1   1  13      410.10      458.01     14.84 o 
   0   1  13     1423.37     1488.93     17.62 o 
   1   1  13     1012.55     1028.36     10.91 o 
   2   1  13       24.62       24.55      2.22 o 
  -3   2  13        0.02       -0.44      1.45 o 
  -2   2  13        1.70        2.23      1.60 o 
  -1   2  13      456.83      469.77     10.08 o 
   0   2  13       10.79       11.25      2.41 o 
   1   2  13      141.73      149.17      3.19 o 
   2   2  13        6.01        7.14      2.07 o 
  -3   3  13       12.69       13.10      1.68 o 
  -2   3  13      111.79      112.68      2.62 o 
  -1   3  13      930.57      941.64     11.89 o 
   0   3  13      243.97      258.11      6.44 o 
   1   3  13      156.55      164.97      3.26 o 
   2   3  13      536.84      596.74      6.73 o 
  -3   4  13        0.62        0.97      1.39 o 
  -2   4  13      240.99      238.30      4.49 o 
  -1   4  13        6.16        9.21      2.32 o 
   0   4  13        0.40        0.39      2.22 o 
   1   4  13       30.59       25.14      3.29 o 
   2   4  13       73.50       68.15      3.36 o 
  -3   5  13       40.69       44.73      1.98 o 
  -2   5  13      123.59      122.06      5.37 o 
  -1   5  13       34.63       44.28      3.77 o 
   0   5  13      362.57      334.39     13.64 o 
   1   5  13       92.43      114.39      5.07 o 
   2   5  13       45.68       48.67      2.82 o 
  -3   6  13       53.57       55.45      2.99 o 
  -2   6  13       31.25       27.28      1.98 o 
  -1   6  13        2.56        3.62      3.23 o 
   0   6  13       77.96       72.87     12.56 o 
   1   6  13       29.85       19.48      2.68 o 
   2   6  13       25.61       20.53      1.94 o 
  -3   7  13        2.06        1.69      1.10 o 
  -2   7  13       17.87       18.61      1.90 o 
   0   7  13        1.34        1.87      3.45 o 
   1   7  13      185.24      193.02      4.49 o 
   2   7  13       66.18       62.37      2.05 o 
  -3   8  13        5.69        4.40      2.07 o 
  -2   8  13        0.10        0.29      1.42 o 
  -1   8  13        0.84        0.16      3.22 o 
   0   8  13       13.04        9.63      3.51 o 
   1   8  13      133.50      119.52      4.55 o 
  -2   9  13       12.86       14.28      1.54 o 
  -1   9  13        1.19        1.47      2.46 o 
   0   9  13      166.25      174.78      8.41 o 
   1   9  13       15.59       11.99      2.26 o 
  -2  10  13        2.87        0.83      1.62 o 
  -1  10  13        7.41        6.19      2.58 o 
   0  10  13       14.94       11.39      3.26 o 
   1  10  13        2.87        2.75      1.87 o 
  -1  11  13       26.73       26.52      3.63 o 
   0  11  13       18.73       16.57      3.22 o 
  -3   0  14       22.11       19.81      2.93 o 
  -2   0  14      134.16      129.00      7.34 o 
  -1   0  14        1.97        2.67      5.33 o 
   0   0  14      653.56      711.73     10.47 o 
   1   0  14      160.97      167.53     23.04 o 
   2   0  14        0.16        1.13      2.46 o 
  -3   1  14       43.17       45.37      3.69 o 
  -2   1  14        5.72        5.47      1.83 o 
  -1   1  14       94.06       95.92      5.17 o 
   0   1  14     1240.91     1386.10     17.91 o 
   1   1  14      290.58      308.02      6.06 o 
   2   1  14        5.08        3.28      1.76 o 
  -3   2  14       52.19       50.06      2.06 o 
  -2   2  14        1.56        0.32      1.66 o 
  -1   2  14      642.30      676.89     12.33 o 
   0   2  14       84.47       90.60      5.02 o 
   1   2  14       11.55        8.55      2.21 o 
   2   2  14       10.92        8.09      2.12 o 
  -3   3  14        2.19        2.85      1.34 o 
  -2   3  14       40.93       34.84      2.02 o 
  -1   3  14      735.97      768.14     12.49 o 
   0   3  14        3.06        2.00      1.98 o 
   1   3  14       58.87       64.07      2.92 o 
   2   3  14       77.37       80.18      3.51 o 
  -3   4  14        3.32        3.37      1.26 o 
  -2   4  14      635.69      666.09      8.16 o 
  -1   4  14        1.33        3.60      4.08 o 
   0   4  14        6.42        5.42      1.97 o 
   1   4  14       14.60       10.69      2.09 o 
   2   4  14       43.98       42.20      2.92 o 
  -3   5  14       36.10       33.99      2.36 o 
  -2   5  14      263.05      278.82      4.27 o 
  -1   5  14      107.58       80.22      8.95 o 
   0   5  14       94.62       83.88      3.29 o 
   1   5  14        5.49        6.33      2.32 o 
   2   5  14       18.60       19.86      2.10 o 
  -3   6  14      196.97      224.33      3.61 o 
  -2   6  14       14.80       12.87      1.62 o 
  -1   6  14       69.77       61.71      5.37 o 
   0   6  14        1.88        1.33      2.35 o 
   1   6  14       44.58       35.00      2.85 o 
   2   6  14        1.39        0.78      1.52 o 
  -3   7  14      120.01      138.57      2.97 o 
  -2   7  14       52.32       50.65      2.58 o 
   0   7  14       28.25       29.68      5.23 o 
   1   7  14       56.68       59.78      3.62 o 
  -2   8  14       11.34       14.20      1.52 o 
  -1   8  14       14.23       10.03      4.01 o 
   0   8  14        0.80        0.01      3.07 o 
   1   8  14       31.26       29.84      4.03 o 
  -1   9  14        8.75        6.40      3.43 o 
   0   9  14       60.86       65.79     19.82 o 
   1   9  14       21.97       22.20      1.83 o 
  -1  10  14        7.43        2.87      2.93 o 
   0  10  14        0.15        0.46      2.81 o 
  -3   1  15       80.77       81.08      2.86 o 
  -2   1  15       85.71       68.47      3.25 o 
  -1   1  15      546.39      587.72      9.37 o 
   0   1  15       89.42       92.29      3.28 o 
   1   1  15        5.75        4.61      2.02 o 
   2   1  15       32.75       35.49      2.11 o 
  -3   2  15        4.24        2.36      1.55 o 
  -2   2  15        4.66        3.91      2.13 o 
  -1   2  15       32.26       28.60      3.88 o 
   0   2  15       18.07       20.40      2.32 o 
   1   2  15       32.33       33.15      2.32 o 
   2   2  15       28.71       27.24      2.47 o 
  -3   3  15        3.14        3.01      1.48 o 
  -2   3  15      415.13      437.84     14.30 o 
  -1   3  15        1.96        2.34      2.98 o 
   0   3  15       63.54       63.35      2.69 o 
   1   3  15      303.02      327.27      5.89 o 
   2   3  15        3.98        4.90      1.76 o 
  -3   4  15        0.78        0.35      1.47 o 
  -2   4  15        6.05        6.84      2.09 o 
  -1   4  15      144.89      111.13      9.70 o 
   0   4  15       11.72        9.04      2.06 o 
   1   4  15       14.40       14.65      2.14 o 
   2   4  15        3.24        3.50      1.63 o 
  -3   5  15      141.12      151.63      9.71 o 
  -2   5  15       17.80       13.57      2.06 o 
  -1   5  15       32.68       32.04      7.13 o 
   0   5  15      291.02      284.10      5.28 o 
   1   5  15      122.32      128.77      7.84 o 
   2   5  15       57.97       54.56      6.01 o 
  -3   6  15       99.60      107.02      3.18 o 
  -2   6  15       95.29       95.38      4.61 o 
  -1   6  15       19.93       11.98      3.83 o 
   0   6  15       19.20       13.64      2.45 o 
   1   6  15       21.63       21.39      2.15 o 
  -2   7  15       28.06       29.98      2.81 o 
  -1   7  15      118.89      106.71      6.51 o 
   0   7  15       67.63       72.23      4.79 o 
   1   7  15      124.01      124.91      7.19 o 
  -2   8  15       14.16       15.67      2.18 o 
  -1   8  15       31.94       29.34      4.27 o 
   0   8  15       80.94       66.85      4.39 o 
   1   8  15        6.18        8.00      2.26 o 
  -1   9  15       66.41       57.03      4.54 o 
   0   9  15       97.31      104.48      5.40 o 
  -1  10  15        0.08       -0.42      2.79 o 
  -3   0  16       52.09       54.55      3.97 o 
  -1   0  16        1.87       -0.25      2.66 o 
   0   0  16       22.97       19.71      2.99 o 
   1   0  16       33.65       26.60      4.31 o 
   2   0  16       86.34       88.42      4.41 o 
  -3   1  16       17.10       15.11      1.56 o 
  -2   1  16        3.21        1.10      4.48 o 
  -1   1  16       94.08       88.65      3.48 o 
   0   1  16       81.81       76.05      3.04 o 
   1   1  16       15.99       18.20      2.39 o 
   2   1  16        1.99        1.02      1.51 o 
  -3   2  16        0.27       -0.10      1.38 o 
  -2   2  16       24.79       21.39      3.10 o 
  -1   2  16       38.56       34.36      3.29 o 
   0   2  16       13.59       11.76      2.07 o 
   1   2  16       35.06       35.98      2.35 o 
   2   2  16       36.91       37.97      2.23 o 
  -3   3  16        0.68        0.51      1.36 o 
  -2   3  16      278.66      248.13     10.31 o 
  -1   3  16        1.56       -0.06      2.43 o 
   0   3  16        1.98        1.16      1.93 o 
   1   3  16        0.44       -0.10      1.80 o 
  -3   4  16       72.83       76.91      6.93 o 
  -2   4  16        0.20        0.35      2.33 o 
  -1   4  16        0.15        0.44      3.58 o 
   0   4  16       45.07       43.98      2.85 o 
   1   4  16       12.68       13.85      1.94 o 
  -2   5  16        1.43        1.57      2.44 o 
  -1   5  16       23.72       14.95      3.80 o 
   0   5  16       31.24       32.28      2.18 o 
   1   5  16       10.57       10.65      2.12 o 
  -2   6  16        3.49        1.58      2.34 o 
  -1   6  16       40.48       29.20      6.46 o 
   0   6  16        0.15        0.12      1.95 o 
   1   6  16        2.89        2.65      1.90 o 
  -2   7  16        0.37       -0.56      2.07 o 
  -1   7  16       45.11       46.94      4.94 o 
   0   7  16      109.79      114.53      5.29 o 
   1   7  16        6.85        6.21      1.88 o 
  -1   8  16        2.67        3.76      2.05 o 
   0   8  16        4.10        3.19      2.67 o 
  -1   9  16       25.11       17.51      3.31 o 
  -3   1  17      110.64      113.62      2.44 o 
  -2   1  17      170.28      152.26      4.72 o 
  -1   1  17       57.55       62.51      2.64 o 
   0   1  17      127.26      137.87      3.12 o 
   1   1  17       73.04       82.83      5.72 o 
  -3   2  17       33.30       28.31      1.82 o 
  -2   2  17        0.44        2.38      4.65 o 
  -1   2  17       29.21       28.58      1.99 o 
   0   2  17        0.33       -0.94      1.85 o 
   1   2  17        8.26        5.06      1.86 o 
  -2   3  17       67.64       59.30      6.88 o 
  -1   3  17      225.23      207.34      6.08 o 
   0   3  17       87.37       88.33      4.57 o 
   1   3  17       47.61       44.98      2.46 o 
  -2   4  17       91.41       77.18      7.72 o 
  -1   4  17        6.01        4.10      3.45 o 
   0   4  17        0.04       -0.84      1.80 o 
   1   4  17       22.25       28.20      2.41 o 
  -1   5  17      237.15      224.71      8.02 o 
   0   5  17      112.72      112.65      3.39 o 
   1   5  17       51.62       50.96      4.03 o 
  -1   6  17        5.91        3.07      2.22 o 
   0   6  17       10.93        9.77      1.82 o 
  -1   7  17       81.91       78.77      3.26 o 
   0   7  17      129.11      119.72      3.95 o 
  -2   0  18       26.53       23.75      2.66 o 
  -1   0  18       13.40       13.54      2.58 o 
   0   0  18       73.48       79.19      4.93 o 
   1   0  18       36.31       42.22      3.00 o 
  -2   1  18        0.17       -0.27      1.64 o 
  -1   1  18        5.17        3.11      1.60 o 
   0   1  18        8.69        8.91      1.93 o 
   1   1  18        0.08       -0.67      1.53 o 
  -2   2  18        1.95        0.49      2.56 o 
  -1   2  18        3.00        1.63      1.56 o 
   0   2  18       44.80       47.31      2.22 o 
   1   2  18       56.28       60.53      2.51 o 
  -2   3  18       37.66       25.25      4.50 o 
  -1   3  18        7.42        7.13      1.73 o 
   0   3  18        1.14        1.12      1.70 o 
   1   3  18        2.94        3.21      1.53 o 
  -2   4  18        9.01        5.74      3.36 o 
  -1   4  18        3.66        3.15      1.90 o 
   0   4  18       18.74       20.60      2.04 o 
  -2   5  18        8.82        5.41      3.22 o 
  -1   5  18       13.66        8.27      2.28 o 
   0   5  18        1.22        0.04      1.71 o 
  -1   6  18        0.25        0.30      1.92 o 
   0   6  18        0.24       -0.83      3.99 o 
  -2   1  19      110.51      104.22      4.02 o 
  -1   1  19      225.95      239.66     11.33 o 
   0   1  19      172.39      202.49     13.90 o 
  -2   2  19        7.85        6.89      1.65 o 
  -1   2  19       10.65        8.64      1.51 o 
   0   2  19        6.38        6.91      1.66 o 
  -1   3  19      123.78      137.08     12.26 o 
   0   3  19       89.66       88.39      3.61 o 
  -1   4  19       13.34       10.07      1.78 o 
   0   4  19       14.38       12.86      1.71 o 
  -1   0  20       91.93      103.55      4.35 o 
  -1   1  20        5.96        3.98      1.26 o 
                                                 
